# Supplementary material for: A global view of drug-therapy interactions
Source: BMC Pharmacol. 2008 Mar 4;8:5. doi: 10.1186/1471-2210-8-5 (PMC2294115; doi:10.1186/1471-2210-8-5)
Supplement: Additional file 1 — Background data for the construction of the therapy network at level 1 and 2 of the ATC classification (Figure 1a–b). [file 1471-2210-8-5-S1.xls]

## Sheet: Therapy network Level 1
Node1	Node2	Thickness
A	D	19
A	G	8
A	J	11
A	S	18
D	G	14
D	J	20
D	S	23
G	J	7
G	S	5
J	S	27
A	B	9
R	S	18
G	M	3
A	H	6
D	H	6
M	S	5
G	L	5
V	H	2
A	C	7
A	R	10
C	D	15
C	H	4
C	R	7
C	S	15
D	R	20
H	R	4
H	S	6
B	D	4
B	J	2
B	S	5
N	R	7
C	M	2
C	N	4
N	S	9
C	J	1
D	N	3
J	N	1
L	M	1
C	G	3
G	N	5
A	P	1
D	P	2
G	P	1
J	P	2
D	L	2
A	N	3
B	G	1
B	V	2
B	C	2
B	R	3
S	V	1
A	V	2
D	V	2
P	R	1
G	R	1
M	P	1
N	P	1
B	N	1
C	V	2
M	N	1
J	R	1

## Sheet: Node sizes Level 1
Node	Size
A	94
D	130
G	53
J	72
S	132
B	29
R	72
M	13
H	28
L	8
V	11
C	62
N	35
P	9

## Sheet: Therapy network Level 2
Node1	Node2	Thickness
A01	A07	5
A01	D01	3
A01	G01	5
A01	J02	2
A01	S02	6
A07	D01	3
A07	G01	4
A07	J02	2
A07	S02	6
D01	G01	9
D01	J02	4
D01	S02	1
G01	J02	3
G01	S02	2
J02	S02	1
A12	B05	3
A01	S01	8
A07	S01	8
D01	S01	1
G01	S01	3
R01	R03	10
R01	S01	11
R03	S01	4
G02	M01	2
G02	M02	2
M01	M02	9
A07	H02	4
N01	N02	1
D07	D10	4
D07	H02	6
D10	H02	3
J05	S01	4
M01	S01	5
M02	S01	3
J01	S01	22
A11	B03	1
A07	J01	5
A07	S03	4
J01	S02	5
J01	S03	7
S01	S02	12
S01	S03	11
S02	S03	9
G03	L02	5
A03	S01	2
A14	S01	1
V04	H01	2
B01	B06	1
A01	C05	2
A01	D07	3
A01	D10	1
A01	H02	3
A01	R01	3
A01	S03	4
C05	D07	9
C05	D10	3
C05	H02	4
C05	R01	3
C05	S01	8
C05	S02	5
C05	S03	3
D07	R01	8
D07	S01	7
D07	S02	4
D07	S03	3
D10	R01	2
D10	S01	5
D10	S02	3
D10	S03	3
H02	R01	4
H02	S01	6
H02	S02	4
H02	S03	3
R01	S02	3
R01	S03	3
N02	N07	2
D04	R06	5
B05	D06	2
B05	J01	2
B05	S01	3
D06	J01	11
D06	S01	8
N02	R05	3
C04	M02	1
C02	N02	1
C02	S01	2
N02	S01	2
C05	D04	3
C05	J01	1
C05	N01	3
D04	J01	1
D04	N01	3
D04	S01	3
J01	N01	1
N01	S01	3
L01	M01	1
C01	G02	1
C01	M01	1
C01	M02	1
N01	N05	3
N07	S01	2
G02	N02	1
L01	L04	1
D11	G04	1
A01	D06	3
A01	J01	5
A01	P01	1
D06	G01	3
D06	P01	1
G01	J01	4
G01	P01	1
J01	P01	2
D06	R01	1
C01	R01	2
C01	S01	3
D10	L01	1
R01	R06	1
R06	S01	3
D06	R02	2
C04	G04	1
A04	N05	1
A04	S01	1
N05	S01	1
D09	R01	1
D09	S01	2
G02	N04	2
A03	G04	1
C07	S01	3
A07	C05	4
A07	D07	6
A07	D10	1
A07	R01	4
A03	N04	1
N04	S01	2
D06	D10	1
D06	S02	4
D06	S03	4
D10	G01	2
D10	J01	3
G01	S03	1
A12	G04	1
B05	G04	1
B03	V03	1
A07	D06	2
A07	R03	3
D07	R03	6
A01	B02	1
A01	C01	1
A01	R03	3
B02	C01	1
B02	R01	1
B02	R03	1
B02	S01	1
C01	R03	1
C01	D03	1
S01	V03	1
A06	A12	1
A06	B05	2
A06	D11	1
A06	V04	1
A12	D11	1
A12	V04	1
B05	D11	1
B05	V04	1
D11	V04	1
P02	R03	1
H02	R03	2
G04	N02	1
G04	N04	2
G04	R05	1
G04	S01	1
N02	N04	1
N04	R05	1
R05	S01	1
D04	P03	1
M09	P01	1
N07	P03	1
A11	D05	1
A01	B01	1
A01	N02	1
B01	N02	1
C01	G04	1
A10	V04	1
C05	R03	1
R03	S02	1
R03	S03	1
C02	D11	1
N01	R02	4
N01	S02	2
R02	S01	4
R02	S02	4
C01	C05	1
C01	D04	1
C01	N01	1
C01	R02	1
C01	S02	1
C05	R02	2
D04	R02	2
D04	S02	1
D11	L04	1
G04	M02	1
N07	R05	1
C02	V03	1
C04	C10	1
A08	C01	1
M03	N04	1
A01	B05	2
A01	D08	1
A01	D09	1
A01	R02	2
B05	D08	1
B05	D09	1
B05	R02	2
B05	S02	2
B05	S03	2
D08	D09	1
D08	R02	1
D08	S01	1
D08	S02	1
D08	S03	1
D09	R02	1
D09	S02	1
D09	S03	1
R02	S03	2
N03	N05	1
D06	J05	2
B01	C05	1
B01	S01	1
C05	D01	1
C05	D08	1
C05	V03	1
D01	D08	1
D01	V03	1
D08	V03	1
A07	B05	1
A07	R02	1
J01	R02	1

## Sheet: Node sizes Level 2
Node	Size
A01	67
A07	63
D01	24
G01	37
J02	12
S02	78
A12	7
B05	26
S01	169
R01	57
R03	34
G02	8
M01	18
M02	17
H02	39
N01	21
N02	14
D07	56
D10	32
J05	6
J01	70
A11	2
B03	2
S03	62
G03	5
L02	5
A03	4
A14	1
V04	7
H01	2
B01	5
B06	1
C05	56
N07	6
D04	20
R06	9
D06	44
R05	7
C04	3
C02	5
L01	3
C01	19
N05	6
L04	2
D11	7
G04	12
P01	6
R02	29
A04	2
D09	9
N04	10
C07	3
V03	6
B02	5
D03	1
A06	5
P02	1
P03	2
M09	1
D05	1
A10	1
C10	1
A08	1
M03	1
D08	10
N03	1
