# Supplementary material for: A global view of drug-therapy interactions
Source: BMC Pharmacol. 2008 Mar 4;8:5. doi: 10.1186/1471-2210-8-5 (PMC2294115; doi:10.1186/1471-2210-8-5)
Supplement: Additional file 4 — Background data for the construction of the bipartite network at level 2 of the ATC classification (Additional file 3). [file 1471-2210-8-5-S4.xls]

## Sheet: Bipartite network Level 2
Drug	Therapy
APRD01102	M03
APRD01101	N04
APRD01104	C03
APRD01106	C02
APRD01105	L01
APRD01109	C03
APRD01115	A01
APRD01115	A07
APRD01115	D01
APRD01115	G01
APRD01115	J02
APRD01115	S02
APRD01114	J02
APRD01113	J01
APRD01119	M03
APRD01118	A16
APRD01117	A10
APRD01116	C01
APRD01111	V04
APRD01127	A04
APRD01128	M01
APRD01129	H01
APRD01120	C09
APRD01327	V03
APRD01121	D11
APRD01322	A12
APRD01322	B05
APRD01323	D01
APRD00905	S01
APRD00904	V03
APRD00907	N01
APRD00906	C02
APRD00901	M03
APRD00903	G04
APRD00902	S01
APRD01136	A01
APRD01136	A07
APRD01136	D01
APRD01136	G01
APRD01136	S01
APRD01137	R01
APRD01137	R03
APRD01137	S01
APRD01135	G02
APRD01135	M01
APRD01135	M02
APRD01133	J01
APRD01132	N02
APRD01131	D01
APRD01334	C01
APRD01333	N05
APRD01146	A07
APRD01146	D01
APRD01146	G01
APRD01148	J05
APRD01149	J01
APRD01142	R07
APRD01141	A16
APRD01143	C02
APRD01158	R01
APRD01158	S01
APRD01151	A14
APRD01150	P02
APRD01154	D01
APRD01154	G01
APRD01152	N05
APRD00341	B01
APRD00340	A07
APRD00340	H02
APRD01165	A11
APRD01169	N06
APRD00349	R06
APRD00346	C10
APRD00347	N01
APRD00347	N02
APRD00344	N03
APRD00345	J04
APRD00342	D07
APRD00342	D10
APRD00342	H02
APRD00343	J01
APRD01174	N05
APRD01175	C05
APRD01171	M01
APRD01172	V04
APRD01173	N02
APRD00339	N05
APRD01178	C09
APRD00335	C08
APRD00337	N03
APRD00331	L01
APRD00332	N07
APRD00333	J05
APRD00333	S01
APRD01182	D11
APRD01187	M01
APRD01187	M02
APRD01187	S01
APRD00328	C10
APRD00329	R03
APRD00323	R06
APRD00320	J01
APRD00320	S01
APRD00321	N06
APRD00326	A11
APRD00326	B03
APRD00327	D01
APRD00327	J02
APRD00324	R06
APRD00325	J01
APRD01190	A07
APRD01190	J01
APRD01190	S01
APRD01190	S02
APRD01190	S03
APRD01193	V03
APRD01196	P02
APRD01197	D07
APRD01198	N03
APRD00318	N03
APRD00319	A08
APRD00310	S01
APRD00311	G03
APRD00311	L02
APRD00312	J05
APRD00313	N05
APRD00314	A03
APRD00314	S01
APRD00315	N03
APRD00316	N05
BIOD00069	V10
APRD00108	J01
APRD00109	S01
APRD00109	M01
APRD00106	G03
APRD00107	C08
APRD00104	C10
APRD00105	B01
APRD00102	C10
APRD00103	J01
APRD00100	A04
APRD00101	L01
APRD00305	D01
APRD00304	B01
APRD00303	P01
APRD00302	N04
APRD00301	C07
APRD00300	P01
APRD00309	N04
APRD00308	M03
APRD00307	N05
APRD00306	R06
BIOD00076	B01
BIOD00083	L04
BIOD00090	V03
APRD00697	J05
APRD00696	M03
APRD00695	L01
APRD00694	J01
APRD00699	G04
APRD00131	S01
APRD00132	C01
APRD00136	C01
BIOD00037	A16
APRD00134	A14
APRD00134	S01
APRD00133	C09
APRD00138	N05
APRD00894	J04
BIOD00030	B01
APRD00895	C03
BIOD00032	B03
APRD00893	S01
BIOD00034	G03
APRD00693	L01
BIOD00033	V04
BIOD00033	H01
APRD00896	A16
APRD00690	N06
APRD00691	G03
BIOD00035	L03
APRD00140	D10
APRD00141	A07
APRD00142	N06
APRD00143	A11
APRD00145	N07
APRD00144	L02
BIOD00028	B01
BIOD00028	B06
APRD00147	N06
APRD00146	G04
BIOD00026	A16
APRD00149	J05
APRD00148	J05
BIOD00021	L03
BIOD00024	B01
BIOD00022	B06
APRD00679	G03
APRD00678	C07
APRD00677	N02
APRD00676	N05
APRD00675	N05
APRD00674	A01
APRD00674	C05
APRD00674	D07
APRD00674	D10
APRD00674	H02
APRD00674	R01
APRD00674	S01
APRD00674	S02
APRD00674	S03
APRD00673	N06
APRD00672	N06
APRD00110	N01
APRD00399	A03
APRD00397	J01
APRD00398	N06
APRD00396	G03
APRD00118	L01
APRD00395	J01
APRD00116	N05
APRD00393	G04
APRD00115	L01
APRD00392	L01
APRD00114	L01
APRD00391	L02
APRD00113	A03
APRD00878	L01
APRD00112	C02
APRD00879	C10
APRD00876	D07
APRD00670	N02
APRD00670	N07
APRD00877	D07
APRD00671	N01
APRD00874	M03
APRD00875	R06
APRD00872	H05
APRD00873	J01
BIOD00051	L02
APRD00871	D01
APRD00871	G01
APRD00119	S01
APRD00688	N05
APRD00687	L01
APRD00880	G03
APRD00689	D04
APRD00689	R06
APRD00684	B05
APRD00684	D06
APRD00684	J01
APRD00684	S01
APRD00683	N06
APRD00686	H01
APRD00685	N06
APRD00120	N02
APRD00120	R05
APRD00121	C04
APRD00127	C03
APRD00126	L01
APRD00129	C01
APRD00128	M03
APRD00123	L02
APRD00122	C01
APRD00125	N06
APRD00124	L01
APRD00886	J01
APRD00680	N05
APRD00681	J05
APRD00682	N05
APRD00881	N05
APRD00882	J01
BIOD00042	V03
APRD00883	C10
APRD00884	C10
APRD00378	J05
APRD00172	C07
APRD00377	R03
APRD00171	L01
APRD00376	N02
APRD00170	C04
APRD00170	M02
APRD00659	G01
APRD00176	M03
APRD00175	N06
APRD00174	C02
APRD00174	N02
APRD00174	S01
APRD00379	N02
APRD00173	N05
APRD00652	L01
APRD00653	A10
APRD00650	C05
APRD00650	D04
APRD00650	J01
APRD00650	N01
APRD00650	S01
APRD00651	C04
APRD00656	A10
APRD00657	N06
APRD00654	L02
APRD00655	R05
APRD00370	C10
APRD00177	A03
APRD00178	L04
APRD00373	L01
APRD00373	M01
APRD00374	C08
APRD00371	L01
APRD00372	C01
APRD00372	G02
APRD00372	M01
APRD00372	M02
APRD00387	N02
APRD00181	J01
APRD00669	J05
APRD00386	R06
APRD00180	N01
APRD00183	M01
APRD00182	R03
APRD00185	L01
APRD00187	N05
APRD00186	L01
APRD00661	N07
APRD00662	L01
APRD00663	N04
APRD00664	L01
APRD00665	A03
APRD00666	C03
APRD00667	G04
APRD00668	S01
APRD00660	N01
APRD00660	N05
APRD00188	P01
APRD00189	A03
APRD00380	N07
APRD00381	A10
APRD00382	N07
APRD00382	S01
APRD00383	N04
APRD00384	R06
APRD00385	G04
APRD00359	L01
APRD00153	C01
APRD00358	N05
APRD00152	A07
APRD00151	M01
APRD00356	N05
APRD00150	L02
APRD00638	N05
APRD00639	M05
APRD00636	G02
APRD00636	N02
APRD00353	L01
APRD00353	L04
APRD00637	R03
APRD00634	R01
APRD00635	C08
APRD00632	D11
APRD00632	G04
APRD00633	N05
APRD00630	R06
APRD00631	A01
APRD00631	D06
APRD00631	G01
APRD00631	J01
APRD00631	P01
BIOD00011	L01
BIOD00013	B01
BIOD00014	L01
APRD00351	A04
BIOD00019	B01
APRD00159	M03
APRD00157	D05
APRD00158	N02
BIOD00016	Oxy
APRD00155	C04
APRD00156	N04
APRD00163	C09
APRD00162	D06
APRD00162	R01
APRD00165	S01
APRD00164	C09
APRD00365	C01
APRD00365	R01
APRD00365	S01
APRD00364	N06
APRD00648	A08
APRD00367	C01
APRD00649	L01
APRD00366	A07
APRD00160	N04
APRD00644	J01
APRD00645	N06
APRD00646	J01
APRD00646	S01
APRD00641	R03
APRD00642	N05
BIOD00001	R05
APRD00360	B01
APRD00361	L01
APRD00362	D10
APRD00362	L01
APRD00363	A02
APRD00166	B01
APRD00167	M04
BIOD00007	L04
APRD00168	G04
BIOD00004	L04
APRD00169	N02
BIOD00005	L04
APRD00812	D10
APRD00813	R01
APRD00813	R06
APRD00813	S01
APRD00814	J01
APRD00815	J01
APRD00816	D06
APRD00816	R02
APRD00817	D04
APRD00817	S01
APRD00818	V04
APRD00810	R06
APRD00811	L04
APRD00610	N05
APRD00613	C01
APRD00612	C08
APRD00615	C04
APRD00615	G04
APRD00614	N06
APRD00617	C04
APRD00616	A04
APRD00616	N05
APRD00616	S01
APRD00619	C10
APRD00618	D09
APRD00618	R01
APRD00618	S01
APRD00825	C02
APRD00826	S01
APRD00829	C02
APRD00827	R03
APRD00828	L01
APRD00821	P03
APRD00620	M04
APRD00624	N05
APRD00623	J05
APRD00622	G02
APRD00622	N04
APRD00621	N07
APRD00628	A03
APRD00628	G04
APRD00627	G03
APRD00627	L02
APRD00626	A11
APRD00625	L01
APRD00629	R05
APRD01318	M03
APRD00199	J02
APRD01315	C05
APRD00190	D06
APRD00190	J01
APRD00195	C07
APRD00195	S01
APRD00196	J01
APRD00197	A07
APRD00197	C05
APRD00197	D07
APRD00197	D10
APRD00197	H02
APRD00197	R01
APRD00197	S01
APRD00197	S02
APRD00197	S03
APRD00198	N06
APRD00191	J01
APRD00193	C08
APRD00194	C07
APRD00807	A03
APRD00807	N04
APRD00807	S01
APRD00808	M01
APRD00805	P01
APRD00806	M03
APRD00804	J05
APRD01308	N03
APRD00802	C01
APRD01305	J01
APRD01306	J05
APRD01301	J02
APRD01300	C01
APRD00602	N06
APRD00601	D04
APRD00601	R06
APRD00600	J05
APRD00600	S01
APRD00609	J01
APRD00608	C03
APRD00607	A03
APRD00606	R06
APRD00605	J05
APRD00604	P01
APRD00603	N06
APRD00851	J01
APRD00850	J01
APRD00853	J01
APRD00852	J01
APRD00855	J01
APRD00854	J01
APRD00857	J01
APRD00856	J01
APRD00862	D06
APRD00862	D10
APRD00862	G01
APRD00862	J01
APRD00862	S01
APRD00862	S02
APRD00862	S03
APRD00861	V04
APRD00865	M03
APRD00867	D01
APRD00830	C01
APRD00833	D01
APRD00832	R06
APRD00839	A12
APRD00835	N02
APRD00834	G01
APRD00836	G02
APRD00836	N04
APRD00844	J04
APRD00843	G01
APRD00840	A12
APRD00840	B05
APRD00840	G04
APRD00847	G02
APRD00846	J01
APRD00845	N07
APRD00845	S01
APRD01260	J01
APRD01260	P01
APRD01262	D01
APRD01262	G01
APRD01266	C01
APRD01267	A10
APRD01268	M01
APRD01268	M02
APRD01269	C09
APRD01272	B01
APRD01271	S01
APRD01270	B02
APRD01276	H02
APRD01275	S01
APRD01243	M01
APRD01248	J05
APRD01246	D05
APRD01247	C09
APRD01251	L04
APRD01259	M05
APRD01257	B01
APRD01025	C01
APRD01027	B01
APRD01028	L01
APRD01220	H02
APRD01220	S01
APRD01221	M03
APRD01021	N02
APRD01226	V03
APRD01020	C03
APRD01022	B03
APRD01022	V03
APRD01231	J01
APRD01232	J01
APRD01230	C07
APRD01236	V09
APRD01030	D06
APRD01234	C03
APRD01034	V04
APRD01238	A02
APRD01031	C03
APRD01007	C02
APRD01007	S01
APRD01008	A07
APRD01009	N05
APRD01002	A04
APRD01003	J01
APRD01004	D01
APRD01005	R05
APRD01001	H01
APRD01001	V04
APRD01206	J04
APRD01201	N01
APRD01019	A01
APRD01019	A07
APRD01019	C05
APRD01019	D07
APRD01019	H02
APRD01019	S01
APRD01019	S02
APRD01017	A02
APRD01018	A07
APRD01018	C05
APRD01018	D07
APRD01015	V04
APRD01219	J05
APRD01218	A07
APRD01218	D06
APRD01012	J01
APRD01217	J04
APRD01011	D01
APRD01216	N01
APRD01212	A02
APRD01062	C07
APRD01063	A06
APRD01060	M01
APRD01060	S01
APRD01061	R06
APRD01061	S01
APRD01066	L02
APRD01067	P02
APRD01065	S01
APRD00440	J05
APRD00444	B01
APRD00441	N06
APRD00442	A07
APRD00442	D07
APRD00442	R01
APRD00442	R03
APRD00445	N04
APRD00446	A02
APRD01069	R01
APRD01069	S01
APRD00449	J05
APRD01068	N03
APRD01072	P03
APRD01073	J01
APRD01074	H03
APRD01076	J01
APRD01076	S01
APRD01077	J01
APRD01078	S01
APRD01070	A16
APRD00430	L01
APRD00431	N05
APRD00432	G03
APRD00433	G03
APRD00434	R03
APRD00435	M04
APRD00436	A10
APRD00438	J01
APRD00438	D06
APRD00439	A10
APRD00462	N05
APRD00461	J01
APRD00460	A10
APRD00469	J01
APRD00469	S01
APRD00468	P01
APRD00465	N05
APRD00466	L01
APRD00463	N02
APRD01055	J04
APRD00450	A01
APRD00450	B02
APRD00450	C01
APRD00450	R01
APRD00450	R03
APRD00450	S01
APRD00456	A08
APRD00457	R01
APRD00458	C02
APRD00452	S01
APRD00453	L01
APRD00454	A03
APRD00455	C01
APRD00455	D03
APRD01058	P02
APRD01059	M01
APRD01059	M02
APRD00201	L01
APRD00202	L01
APRD00200	N07
APRD00205	L04
APRD00206	N06
APRD00203	L01
APRD00204	A11
APRD00209	L01
APRD00207	J04
APRD00208	C07
APRD00408	L01
APRD00406	S01
APRD00406	V03
APRD00405	C10
APRD00409	M01
APRD00409	M02
APRD00400	G03
APRD00404	N01
APRD00403	A10
APRD00402	N06
APRD00401	D01
APRD00401	G01
APRD00401	J02
APRD00590	C08
APRD00592	L02
APRD00591	R05
APRD00594	L01
APRD00593	A10
APRD00596	N05
APRD00597	A01
APRD00597	J01
APRD00598	N01
APRD00599	P01
APRD01081	P03
APRD00227	N06
APRD01080	A06
APRD01080	A12
APRD01080	B05
APRD01080	D11
APRD01080	V04
APRD00228	B01
APRD00225	P02
APRD00225	R03
APRD00226	J05
APRD00223	C09
APRD00221	N06
APRD00222	N05
APRD01086	P02
APRD01085	A08
APRD01084	L01
APRD01083	A06
APRD01083	B05
APRD00229	C07
APRD00229	S01
APRD01287	A07
APRD01287	J01
APRD00429	N05
APRD00428	A11
APRD01281	J01
APRD00427	G04
APRD00220	N02
APRD00426	A11
APRD00425	N06
APRD00424	J01
APRD00424	S01
APRD00424	S03
APRD00423	J01
APRD00422	A01
APRD00422	D07
APRD00422	H02
APRD00422	R01
APRD00422	R03
APRD00422	S01
APRD00421	C08
APRD00420	C09
APRD01090	M01
APRD01090	M02
APRD00214	D06
APRD00214	J01
APRD00214	S01
APRD00214	S02
APRD00214	S03
APRD00215	G04
APRD00215	N02
APRD00215	N04
APRD00215	R05
APRD00215	S01
APRD01092	G03
APRD01092	L02
APRD00216	J05
APRD01091	S01
APRD00217	C03
APRD00210	R03
APRD00211	D04
APRD00211	P03
APRD00212	N01
APRD00213	M03
APRD01097	J01
APRD01099	A10
APRD01094	N01
APRD00218	N05
APRD00219	N01
APRD01096	L01
APRD01095	N05
APRD01296	C01
APRD00417	M03
APRD00416	N04
APRD00419	P01
APRD01294	M05
APRD00418	A03
APRD00413	C09
APRD00412	A07
APRD00412	J01
APRD00412	S01
APRD01290	L01
APRD00411	N05
APRD00410	M05
APRD00230	M01
APRD00231	M05
APRD00559	L01
APRD00557	L01
APRD00556	G04
APRD00555	C01
APRD00553	R03
APRD00552	A11
APRD00551	M03
APRD00550	D06
APRD00550	J01
APRD00550	S01
APRD00756	H02
APRD00753	M01
APRD00753	M02
APRD00753	S01
APRD00754	G03
APRD00751	A03
APRD00969	C01
APRD00752	N05
APRD00966	D05
APRD00964	M05
APRD00239	L01
APRD00965	N01
APRD00962	N03
APRD00237	N03
APRD00236	N03
APRD00235	H03
APRD00759	A08
APRD00961	J04
APRD00234	N01
APRD00233	A10
APRD00757	N03
APRD00232	J01
APRD00232	S01
APRD00240	J05
APRD00241	N03
APRD00242	C01
APRD00567	J05
APRD00566	D10
APRD00566	G01
APRD00566	J01
APRD00569	G03
APRD00568	A02
APRD00563	M09
APRD00563	P01
APRD00562	J05
APRD00565	J01
APRD00564	A07
APRD00564	D07
APRD00564	R01
APRD00564	R03
APRD00765	R06
APRD00560	C09
APRD00766	G03
APRD00561	M05
APRD00767	N07
APRD00767	P03
APRD00955	N05
APRD00760	G03
APRD00761	B02
APRD00957	J04
APRD00762	G03
APRD00958	N05
APRD00763	S01
APRD00951	L01
APRD00248	J01
APRD00952	J01
APRD00247	N01
APRD00953	D10
APRD00953	J01
APRD00953	S01
APRD00954	C07
APRD00249	L01
APRD00244	A01
APRD00244	D01
APRD00244	G01
APRD00243	J01
APRD00769	R03
APRD00246	A11
APRD00246	D05
APRD00950	C09
APRD00245	C07
APRD00245	S01
APRD00252	N02
APRD00253	N06
APRD00250	J01
APRD00575	C05
APRD00574	N05
APRD00573	L01
APRD00770	R06
APRD00579	L01
APRD00578	C02
APRD00577	S01
APRD00773	A10
APRD00774	G04
APRD00988	G01
APRD00771	N07
APRD00989	V08
APRD00772	C07
APRD00571	A04
APRD00778	D05
APRD00572	A01
APRD00572	D06
APRD00572	J01
APRD00572	S01
APRD00572	S02
APRD00572	S03
APRD00570	N03
APRD00257	C07
APRD00983	N05
APRD00256	N03
APRD00980	C05
APRD00980	D07
APRD00980	D10
APRD00980	S01
APRD00255	A08
APRD00981	G03
APRD00254	A02
APRD00986	S01
APRD00987	J01
APRD00984	L02
APRD00259	L01
APRD00985	V03
APRD00258	D04
APRD00258	R06
APRD00260	L01
APRD00261	C01
APRD00263	J05
APRD00263	S01
APRD00264	A01
APRD00264	B01
APRD00264	N02
APRD00585	R06
APRD00587	D04
APRD00587	R06
APRD00589	R03
APRD00588	G03
APRD00781	J05
APRD00780	D10
APRD00977	C05
APRD00977	D07
APRD00782	P02
APRD00978	C05
APRD00978	D07
APRD00783	D07
APRD00783	S01
APRD00979	S01
APRD00785	C01
APRD00785	G04
APRD00580	A03
APRD00787	N04
APRD00788	D07
APRD00582	J01
APRD00582	S01
APRD00789	J01
APRD00583	J01
APRD00266	N05
APRD00970	M01
APRD00268	P01
APRD00972	G04
APRD00267	A10
APRD00267	V04
APRD00974	V03
APRD00975	C05
APRD00975	D07
APRD00976	R01
APRD00976	R03
APRD00791	B02
APRD00088	C08
APRD00513	A07
APRD00513	C05
APRD00513	D07
APRD00513	H02
APRD00513	R01
APRD00513	R03
APRD00513	S01
APRD00513	S02
APRD00513	S03
APRD00086	C02
APRD00086	D11
APRD00511	A10
APRD00790	C03
APRD00085	C01
APRD00512	N03
APRD00084	A11
APRD00510	C09
APRD00082	R03
APRD00081	J05
APRD00275	A07
APRD00080	N01
APRD00080	R02
APRD00080	S01
APRD00080	S02
APRD00479	C01
APRD00479	C05
APRD00479	D04
APRD00479	N01
APRD00479	R02
APRD00479	S01
APRD00479	S02
APRD00272	D06
APRD00272	J01
APRD00477	J01
APRD00477	S01
APRD00270	N02
APRD00476	N02
APRD00518	A04
APRD00475	S01
APRD00515	A02
APRD00474	C02
APRD00516	L01
APRD00921	D07
APRD00472	C02
APRD00920	G03
APRD00920	L02
APRD00473	C08
APRD00470	N05
APRD00278	J04
APRD00276	D11
APRD00276	L04
APRD00277	R03
APRD00928	A03
APRD00927	G02
APRD00798	L01
APRD00926	G02
APRD00797	A01
APRD00797	A07
APRD00797	G01
APRD00797	J02
APRD00925	G04
APRD00925	M02
APRD00796	P01
APRD00795	A01
APRD00795	R03
APRD00089	N03
APRD00922	N02
APRD00793	L01
APRD00075	C02
APRD00522	N01
APRD00074	N02
APRD00523	C09
APRD00077	A02
APRD00076	J01
APRD00525	N04
APRD00071	G04
APRD00909	C01
APRD00070	N04
APRD00073	A02
APRD00520	C08
APRD00072	N03
APRD00521	L01
APRD00284	L01
APRD00286	A03
APRD00285	J01
APRD00280	N05
APRD00486	V04
APRD00526	C09
APRD00485	N02
APRD00485	N07
APRD00485	R05
APRD00527	M01
APRD00527	M02
APRD00527	S01
APRD00282	N03
APRD00488	A10
APRD00528	C01
APRD00281	J01
APRD00529	M01
APRD00481	A04
APRD00482	N05
APRD00910	D07
APRD00483	J01
APRD00287	S01
APRD00288	C01
APRD00289	D07
APRD00289	R01
APRD00289	R03
APRD00480	N06
APRD00916	J01
APRD00918	P02
APRD00917	G03
APRD00912	N02
APRD00078	L01
APRD00911	C10
APRD00079	C03
APRD00914	C02
APRD00914	V03
APRD00913	V08
APRD00531	G04
APRD00531	N04
APRD01607	D01
APRD00530	N06
APRD00535	D08
APRD00536	C04
APRD00536	C10
APRD00533	N06
APRD00534	N06
APRD00293	C10
APRD00499	L01
APRD00539	C05
APRD00539	D04
APRD00539	N01
APRD00539	R02
APRD00292	L01
APRD00498	N06
APRD00497	N05
APRD00537	R01
APRD00537	R03
APRD00290	L01
APRD00496	N03
APRD00538	N05
APRD00297	H03
APRD01603	L04
APRD00296	A02
APRD00295	C03
APRD00294	C03
APRD00490	G04
BIOD00115	H01
APRD00491	J01
APRD00298	C08
APRD00299	D01
APRD00299	J02
APRD00943	D01
APRD00943	G01
APRD00494	L01
APRD00495	L01
APRD00941	G03
APRD00492	N01
APRD00940	N01
APRD00940	R02
APRD00493	N01
APRD00947	J01
APRD00946	S01
APRD00945	N02
BIOD00110	H01
BIOD00111	D06
APRD00949	B01
BIOD00112	H01
APRD00948	J05
BIOD00113	L02
APRD00093	A08
APRD00093	C01
APRD00540	N05
APRD00092	C03
APRD00541	G02
APRD00095	N05
APRD00094	J04
APRD00543	J02
APRD00097	M03
APRD00097	N04
APRD00096	A03
APRD00545	A01
APRD00545	B05
APRD00545	D08
APRD00545	D09
APRD00545	R02
APRD00545	S01
APRD00545	S02
APRD00545	S03
APRD00099	N06
APRD00546	C10
APRD00098	C01
APRD00547	A01
APRD00547	J01
APRD00548	N02
APRD00549	N03
APRD00091	C07
APRD00090	V03
APRD00930	S01
APRD00932	L01
APRD00931	J01
APRD00934	M03
APRD00933	D06
APRD00935	R07
APRD00937	R06
APRD00939	N01
APRD00939	N05
APRD00049	J01
APRD00047	N03
APRD00047	N05
APRD00041	D06
APRD00041	J05
APRD00042	L02
APRD00043	R06
APRD00043	S01
APRD00044	C02
APRD00040	J02
APRD00039	N06
APRD00037	A02
APRD00036	G04
APRD00034	S01
APRD00032	N05
APRD00033	R06
APRD00030	M01
APRD00031	C03
APRD00068	B01
APRD00067	M01
APRD00069	J05
APRD00060	N06
APRD00061	R06
APRD00062	C01
APRD00063	C09
APRD00064	L01
APRD00065	D07
APRD00065	R01
APRD00065	R03
APRD00066	N03
APRD00059	J05
APRD00058	N01
APRD00058	N05
APRD00056	B01
APRD00056	C05
APRD00056	S01
APRD00700	G03
APRD00700	L02
APRD00701	N06
APRD00705	J05
APRD00703	J04
APRD00708	L01
APRD00709	H02
APRD00706	A02
APRD00707	C03
APRD00507	C01
APRD00506	A11
APRD00505	N03
APRD00504	D06
APRD00504	J05
APRD00504	S01
APRD00509	C01
APRD00508	D01
APRD00051	N07
APRD00054	N03
APRD00503	H03
APRD00055	C10
APRD00502	J01
APRD00502	S01
APRD00502	S03
APRD00052	C09
APRD00053	J01
APRD00500	B01
APRD00718	N05
APRD00719	R06
APRD00009	C09
APRD00714	V04
APRD00713	R06
APRD00715	G03
APRD00005	N07
APRD00710	D04
APRD00710	R06
APRD00006	L01
APRD00007	L01
APRD00712	M03
APRD00008	N02
APRD00711	C04
APRD00001	R06
APRD00002	H03
APRD00003	J05
APRD00004	N03
APRD00997	L01
APRD00996	J01
APRD00996	S01
APRD00728	C03
APRD00727	C08
APRD00993	V08
APRD00726	N01
APRD00992	V08
APRD00725	N04
APRD00991	V08
APRD00724	N05
APRD00723	R06
APRD00722	D08
APRD00721	C03
APRD00999	L03
APRD00990	V08
APRD00736	C07
APRD00735	N06
APRD00738	C05
APRD00738	D01
APRD00738	D08
APRD00738	V03
APRD00737	A03
APRD00023	L01
APRD00025	V03
APRD00730	M01
APRD00026	A07
APRD00026	J01
APRD00026	S01
APRD00027	C02
APRD00028	N02
APRD00731	N04
APRD00029	A10
APRD00734	N05
APRD00020	C02
APRD00022	N06
APRD00021	V03
APRD00749	J04
APRD00748	N04
APRD00747	N06
APRD00741	N01
APRD00015	N03
APRD00740	S01
APRD00012	S01
APRD00013	A01
APRD00013	A07
APRD00013	B05
APRD00013	D06
APRD00013	J01
APRD00013	R02
APRD00013	S01
APRD00013	S02
APRD00013	S03
APRD00019	D06
APRD00019	G01
APRD00019	J01
APRD00019	S01
APRD00744	N01
APRD00016	L02
APRD00017	L01
APRD00742	N05
APRD00011	M01
APRD00010	C01
