# Supplementary material for: A global view of drug-therapy interactions
Source: BMC Pharmacol. 2008 Mar 4;8:5. doi: 10.1186/1471-2210-8-5 (PMC2294115; doi:10.1186/1471-2210-8-5)
Supplement: Additional file 6 — Background data for the construction of the bipartite network at level 3 of the ATC classification (Additional file 5). [file 1471-2210-8-5-S6.xls]

## Sheet: Bipartite network Level 3
Drug	Therapy
APRD01102	M03B
APRD01101	N04A
APRD01104	C03A
APRD01106	C02A
APRD01105	L01X
APRD01109	C03B
APRD01115	A01A
APRD01115	A07A
APRD01115	D01A
APRD01115	G01A
APRD01115	J02A
APRD01115	S02A
APRD01114	J02A
APRD01113	J01C
APRD01119	M03A
APRD01118	A16A
APRD01117	A10B
APRD01116	C01C
APRD01111	V04C
APRD01127	A04A
APRD01128	M01A
APRD01129	H01C
APRD01120	C09A
APRD01327	V03A
APRD01121	D11A
APRD01322	A12B
APRD01322	B05X
APRD01323	D01A
APRD00905	S01E
APRD00904	V03A
APRD00907	N01A
APRD00906	C02A
APRD00901	M03C
APRD00903	G04B
APRD00902	S01E
APRD01136	A01A
APRD01136	A07A
APRD01136	D01A
APRD01136	G01A
APRD01136	S01A
APRD01137	R01A
APRD01137	R03B
APRD01137	S01G
APRD01135	G02C
APRD01135	M01A
APRD01135	M02A
APRD01133	J01M
APRD01132	N02A
APRD01131	D01A
APRD01334	C01A
APRD01333	N05C
APRD01146	A07A
APRD01146	D01A
APRD01146	G01A
APRD01148	J05A
APRD01149	J01C
APRD01142	R07A
APRD01141	A16A
APRD01143	C02D
APRD01158	R01A
APRD01158	S01G
APRD01151	A14A
APRD01150	P02B
APRD01154	D01A
APRD01154	G01A
APRD01152	N05B
APRD00341	B01A
APRD00340	A07E
APRD00340	H02A
APRD01165	A11C
APRD01169	N06B
APRD00349	R06A
APRD00346	C10A
APRD00347	N01A
APRD00347	N02A
APRD00344	N03A
APRD00345	J04B
APRD00342	D07A
APRD00342	D10A
APRD00342	H02A
APRD00343	J01A
APRD01174	N05C
APRD01175	C05B
APRD01171	M01C
APRD01172	V04C
APRD01173	N02A
APRD00339	N05C
APRD01178	C09A
APRD00335	C08D
APRD00337	N03A
APRD00331	L01A
APRD00332	N07C
APRD00333	J05A
APRD00333	S01A
APRD01182	D11A
APRD01187	M01A
APRD01187	M02A
APRD01187	S01B
APRD00328	C10A
APRD00329	R03D
APRD00323	R06A
APRD00320	J01C
APRD00320	S01A
APRD00321	N06D
APRD00326	A11D
APRD00326	B03B
APRD00327	D01A
APRD00327	J02A
APRD00324	R06A
APRD00325	J01C
APRD01190	A07A
APRD01190	J01X
APRD01190	S01A
APRD01190	S02A
APRD01190	S03A
APRD01193	V03A
APRD01196	P02B
APRD01197	D07A
APRD01198	N03A
APRD00318	N03A
APRD00319	A08A
APRD00310	S01G
APRD00311	G03C
APRD00311	L02A
APRD00312	J05A
APRD00313	N05C
APRD00314	A03B
APRD00314	S01F
APRD00315	N03A
APRD00316	N05A
BIOD00069	V10X
APRD00108	J01M
APRD00109	S01B
APRD00109	M01A
APRD00106	G03A
APRD00107	C08E
APRD00104	C10A
APRD00105	B01A
APRD00102	C10A
APRD00103	J01E
APRD00100	A04A
APRD00101	L01C
APRD00305	D01A
APRD00304	B01A
APRD00303	P01C
APRD00302	N04B
APRD00301	C07A
APRD00300	P01B
APRD00309	N04B
APRD00308	M03B
APRD00307	N05B
APRD00306	R06A
BIOD00076	B01A
BIOD00083	L04A
BIOD00090	V03A
APRD00697	J05A
APRD00696	M03
APRD00695	L01X
APRD00694	J01G
APRD00699	G04B
APRD00131	S01E
APRD00132	C01E
APRD00136	C01B
BIOD00037	A16A
APRD00134	A14A
APRD00134	S01X
APRD00133	C09C
APRD00138	N05A
APRD00894	J04A
BIOD00030	B01A
APRD00895	C03A
BIOD00032	B03X
APRD00893	S01F
BIOD00034	G03G
APRD00693	L01A
BIOD00033	V04C
BIOD00033	H01A
APRD00896	A16A
APRD00690	N06A
APRD00690	N06D
APRD00691	G03C
BIOD00035	L03A
APRD00140	D10A
APRD00140	D10B
APRD00141	A07E
APRD00142	N06A
APRD00143	A11C
APRD00145	N07X
APRD00144	L02B
BIOD00028	B01A
BIOD00028	B06A
APRD00147	N06A
APRD00146	G04B
BIOD00026	A16A
APRD00149	J05A
APRD00148	J05A
BIOD00021	L03A
BIOD00024	B01A
BIOD00022	B06A
APRD00679	G03C
APRD00678	C07A
APRD00677	N02C
APRD00676	N05C
APRD00675	N05A
APRD00674	A01A
APRD00674	C05A
APRD00674	D07A
APRD00674	D07X
APRD00674	D10A
APRD00674	H02A
APRD00674	R01A
APRD00674	S01B
APRD00674	S01C
APRD00674	S02B
APRD00674	S03B
APRD00673	N06B
APRD00672	N06A
APRD00110	N01B
APRD00399	A03A
APRD00397	J01F
APRD00398	N06A
APRD00396	G03C
APRD00118	L01A
APRD00395	J01D
APRD00116	N05B
APRD00393	G04B
APRD00115	L01A
APRD00392	L01C
APRD00114	L01X
APRD00391	L02B
APRD00113	A03B
APRD00878	L01B
APRD00112	C02A
APRD00879	C10A
APRD00876	D07A
APRD00670	N02A
APRD00670	N07B
APRD00877	D07A
APRD00671	N01A
APRD00874	M03A
APRD00875	R06A
APRD00872	H05B
APRD00873	J01M
BIOD00051	L02B
APRD00871	D01A
APRD00871	G01A
APRD00119	S01E
APRD00688	N05B
APRD00687	L01X
APRD00880	G03G
APRD00689	D04A
APRD00689	R06A
APRD00684	B05C
APRD00684	D06B
APRD00684	J01E
APRD00684	S01A
APRD00683	N06A
APRD00686	H01C
APRD00685	N06A
APRD00120	N02A
APRD00120	R05D
APRD00121	C04A
APRD00127	C03B
APRD00126	L01D
APRD00129	C01B
APRD00128	M03B
APRD00123	L02B
APRD00122	C01C
APRD00125	N06A
APRD00124	L01D
APRD00886	J01X
APRD00680	N05C
APRD00681	J05A
APRD00682	N05B
APRD00881	N05B
APRD00882	J01C
BIOD00042	V03A
APRD00883	C10A
APRD00884	C10A
APRD00378	J05A
APRD00172	C07A
APRD00377	R03D
APRD00171	L01X
APRD00376	N02C
APRD00170	C04A
APRD00170	M02A
APRD00659	G01A
APRD00176	M03A
APRD00175	N06A
APRD00174	C02A
APRD00174	N02C
APRD00174	S01E
APRD00379	N02C
APRD00173	N05A
APRD00652	L01X
APRD00653	A10B
APRD00650	C05A
APRD00650	D04A
APRD00650	J01C
APRD00650	N01B
APRD00650	S01H
APRD00651	C04A
APRD00656	A10B
APRD00657	N06B
APRD00654	L02B
APRD00655	R05D
APRD00370	C10A
APRD00177	A03A
APRD00178	L04A
APRD00373	L01X
APRD00373	M01A
APRD00374	C08C
APRD00371	L01D
APRD00372	C01E
APRD00372	G02C
APRD00372	M01A
APRD00372	M02A
APRD00387	N02A
APRD00181	J01F
APRD00669	J05A
APRD00386	R06A
APRD00180	N01B
APRD00183	M01A
APRD00182	R03A
APRD00185	L01D
APRD00187	N05A
APRD00186	L01X
APRD00661	N07B
APRD00662	L01D
APRD00663	N04B
APRD00664	L01A
APRD00665	A03F
APRD00666	C03A
APRD00667	G04C
APRD00668	S01E
APRD00660	N01A
APRD00660	N05C
APRD00188	P01B
APRD00189	A03A
APRD00380	N07A
APRD00381	A10B
APRD00382	N07A
APRD00382	S01E
APRD00383	N04A
APRD00384	R06A
APRD00385	G04C
APRD00359	L01X
APRD00153	C01D
APRD00358	N05A
APRD00152	A07E
APRD00151	M01A
APRD00356	N05C
APRD00150	L02B
APRD00638	N05A
APRD00639	M05B
APRD00636	G02C
APRD00636	N02C
APRD00353	L01B
APRD00353	L04A
APRD00637	R03D
APRD00634	R01B
APRD00635	C08C
APRD00632	D11A
APRD00632	G04C
APRD00633	N05A
APRD00630	R06A
APRD00631	A01A
APRD00631	D06B
APRD00631	G01A
APRD00631	J01X
APRD00631	P01A
BIOD00011	L01X
BIOD00013	B01A
BIOD00014	L01X
APRD00351	A04A
BIOD00019	B01A
APRD00159	M03B
APRD00157	D05A
APRD00157	D05B
APRD00158	N02A
BIOD00016	Oxyt
APRD00155	C04A
APRD00156	N04B
APRD00163	C09X
APRD00162	D06A
APRD00162	R01A
APRD00165	S01E
APRD00164	C09A
APRD00365	C01C
APRD00365	R01A
APRD00365	R01B
APRD00365	S01F
APRD00365	S01G
APRD00364	N06A
APRD00648	A08A
APRD00367	C01B
APRD00649	L01C
APRD00366	A07D
APRD00160	N04B
APRD00644	J01D
APRD00645	N06A
APRD00646	J01C
APRD00646	S01A
APRD00641	R03A
APRD00642	N05B
BIOD00001	R05C
APRD00360	B01A
APRD00361	L01D
APRD00362	D10A
APRD00362	D10B
APRD00362	L01X
APRD00363	A02B
APRD00166	B01A
APRD00167	M04A
BIOD00007	L04A
APRD00168	G04B
BIOD00004	L04A
APRD00169	N02C
BIOD00005	L04A
APRD00812	D10A
APRD00813	R01A
APRD00813	R06A
APRD00813	S01G
APRD00814	J01C
APRD00815	J01D
APRD00816	D06A
APRD00816	R02A
APRD00817	D04A
APRD00817	S01H
APRD00818	V04C
APRD00810	R06A
APRD00811	L04A
APRD00610	N05A
APRD00613	C01B
APRD00612	C08C
APRD00615	C04A
APRD00615	G04B
APRD00614	N06B
APRD00617	C04A
APRD00616	A04A
APRD00616	N05C
APRD00616	S01F
APRD00619	C10A
APRD00618	D09A
APRD00618	R01A
APRD00618	S01A
APRD00825	C02C
APRD00826	S01E
APRD00829	C02K
APRD00827	R03A
APRD00828	L01X
APRD00821	P03A
APRD00620	M04A
APRD00624	N05A
APRD00623	J05A
APRD00622	G02C
APRD00622	N04B
APRD00621	N07B
APRD00628	A03A
APRD00628	G04B
APRD00627	G03A
APRD00627	G03D
APRD00627	L02A
APRD00626	A11H
APRD00625	L01X
APRD00629	R05D
APRD01318	M03A
APRD00199	J02A
APRD01315	C05B
APRD00190	D06B
APRD00190	J01E
APRD00195	C07A
APRD00195	S01E
APRD00196	J01D
APRD00197	A07E
APRD00197	C05A
APRD00197	D07A
APRD00197	D07X
APRD00197	D10A
APRD00197	H02A
APRD00197	R01A
APRD00197	S01B
APRD00197	S01C
APRD00197	S02B
APRD00197	S03B
APRD00198	N06A
APRD00191	J01X
APRD00193	C08C
APRD00194	C07A
APRD00807	A03B
APRD00807	N04A
APRD00807	S01F
APRD00808	M01C
APRD00805	P01A
APRD00806	M03A
APRD00804	J05A
APRD01308	N03A
APRD00802	C01C
APRD01305	J01F
APRD01306	J05A
APRD01301	J02A
APRD01300	C01E
APRD00602	N06A
APRD00601	D04A
APRD00601	R06A
APRD00600	J05A
APRD00600	S01A
APRD00609	J01C
APRD00608	C03C
APRD00607	A03B
APRD00606	R06A
APRD00605	J05A
APRD00604	P01B
APRD00603	N06A
APRD00851	J01D
APRD00850	J01D
APRD00853	J01D
APRD00852	J01D
APRD00855	J01D
APRD00854	J01D
APRD00857	J01D
APRD00856	J01D
APRD00862	D06A
APRD00862	D10A
APRD00862	G01A
APRD00862	J01B
APRD00862	S01A
APRD00862	S02A
APRD00862	S03A
APRD00861	V04C
APRD00865	M03B
APRD00867	D01A
APRD00830	C01B
APRD00833	D01A
APRD00832	R06A
APRD00839	A12A
APRD00835	N02A
APRD00834	G01A
APRD00836	G02C
APRD00836	N04B
APRD00844	J04A
APRD00843	G01A
APRD00840	A12A
APRD00840	B05X
APRD00840	G04B
APRD00847	G02A
APRD00846	J01C
APRD00845	N07A
APRD00845	S01E
APRD01260	J01X
APRD01260	P01A
APRD01262	D01A
APRD01262	G01A
APRD01266	C01B
APRD01267	A10B
APRD01268	M01A
APRD01268	M02A
APRD01269	C09A
APRD01272	B01A
APRD01271	S01E
APRD01270	B02A
APRD01276	H02C
APRD01275	S01A
APRD01243	M01A
APRD01248	J05A
APRD01246	D05A
APRD01247	C09C
APRD01251	L04A
APRD01259	M05B
APRD01257	B01A
APRD01025	C01B
APRD01027	B01A
APRD01028	L01X
APRD01220	H02A
APRD01220	S01B
APRD01221	M03A
APRD01021	N02A
APRD01226	V03A
APRD01020	C03A
APRD01022	B03B
APRD01022	V03A
APRD01231	J01M
APRD01232	J01X
APRD01230	C07A
APRD01236	V09C
APRD01236	V09I
APRD01030	D06B
APRD01234	C03D
APRD01034	V04C
APRD01238	A02B
APRD01031	C03B
APRD01007	C02C
APRD01007	S01E
APRD01008	A07A
APRD01009	N05B
APRD01002	A04A
APRD01003	J01M
APRD01004	D01A
APRD01004	D01B
APRD01005	R05C
APRD01001	H01C
APRD01001	V04C
APRD01206	J04A
APRD01201	N01A
APRD01019	A01A
APRD01019	A07E
APRD01019	C05A
APRD01019	D07A
APRD01019	D07X
APRD01019	H02A
APRD01019	S01B
APRD01019	S01C
APRD01019	S02B
APRD01017	A02B
APRD01018	A07E
APRD01018	C05A
APRD01018	D07A
APRD01015	V04C
APRD01219	J05A
APRD01218	A07A
APRD01218	D06A
APRD01012	J01C
APRD01217	J04A
APRD01011	D01A
APRD01216	N01A
APRD01212	A02B
APRD01062	C07A
APRD01063	A06A
APRD01060	M01A
APRD01060	S01B
APRD01061	R06A
APRD01061	S01G
APRD01066	L02B
APRD01067	P02C
APRD01065	S01E
APRD00440	J05A
APRD00444	B01A
APRD00441	N06A
APRD00442	A07E
APRD00442	D07A
APRD00442	R01A
APRD00442	R03B
APRD00445	N04B
APRD00446	A02B
APRD01069	R01A
APRD01069	S01G
APRD00449	J05A
APRD01068	N03A
APRD01072	P03A
APRD01073	J01X
APRD01074	H03A
APRD01076	J01M
APRD01076	S01A
APRD01077	J01D
APRD01078	S01B
APRD01070	A16A
APRD00430	L01B
APRD00431	N05C
APRD00432	G03X
APRD00433	G03B
APRD00433	G03E
APRD00434	R03D
APRD00435	M04A
APRD00436	A10B
APRD00438	J01E
APRD00438	D06B
APRD00439	A10B
APRD00462	N05A
APRD00461	J01D
APRD00460	A10B
APRD00469	J01M
APRD00469	S01A
APRD00468	P01B
APRD00465	N05A
APRD00466	L01X
APRD00463	N02C
APRD01055	J04A
APRD00450	A01A
APRD00450	B02B
APRD00450	C01C
APRD00450	R01A
APRD00450	R03A
APRD00450	S01E
APRD00456	A08A
APRD00457	R01B
APRD00458	C02B
APRD00452	S01A
APRD00453	L01D
APRD00454	A03F
APRD00455	C01D
APRD00455	D03A
APRD01058	P02C
APRD01059	M01A
APRD01059	M02A
APRD00201	L01B
APRD00202	L01X
APRD00200	N07B
APRD00205	L04A
APRD00206	N06D
APRD00203	L01B
APRD00204	A11H
APRD00209	L01A
APRD00207	J04A
APRD00208	C07A
APRD00408	L01A
APRD00406	S01E
APRD00406	V03A
APRD00405	C10A
APRD00409	M01A
APRD00409	M02A
APRD00400	G03X
APRD00404	N01B
APRD00403	A10B
APRD00402	N06A
APRD00401	D01A
APRD00401	G01A
APRD00401	J02A
APRD00590	C08C
APRD00592	L02B
APRD00591	R05D
APRD00594	L01B
APRD00593	A10B
APRD00596	N05A
APRD00597	A01A
APRD00597	J01A
APRD00598	N01A
APRD00599	P01B
APRD01081	P03A
APRD00227	N06A
APRD01080	A06A
APRD01080	A12C
APRD01080	B05X
APRD01080	D11A
APRD01080	V04C
APRD00228	B01A
APRD00225	P02C
APRD00225	R03D
APRD00226	J05A
APRD00223	C09C
APRD00221	N06D
APRD00222	N05B
APRD01086	P02C
APRD01085	A08A
APRD01084	L01X
APRD01083	A06A
APRD01083	B05B
APRD01083	B05C
APRD00229	C07A
APRD00229	S01E
APRD01287	A07A
APRD01287	J01X
APRD00429	N05A
APRD00428	A11C
APRD01281	J01M
APRD00427	G04B
APRD00220	N02C
APRD00426	A11C
APRD00425	N06A
APRD00424	J01M
APRD00424	S01A
APRD00424	S03A
APRD00423	J01C
APRD00422	A01A
APRD00422	D07A
APRD00422	D07X
APRD00422	H02A
APRD00422	R01A
APRD00422	R03B
APRD00422	S01B
APRD00421	C08C
APRD00420	C09C
APRD01090	M01A
APRD01090	M02A
APRD00214	D06A
APRD00214	J01G
APRD00214	S01A
APRD00214	S02A
APRD00214	S03A
APRD00215	G04B
APRD00215	N02A
APRD00215	N04B
APRD00215	R05D
APRD00215	S01X
APRD01092	G03A
APRD01092	G03D
APRD01092	L02A
APRD00216	J05A
APRD01091	S01B
APRD00217	C03C
APRD00210	R03A
APRD00211	D04A
APRD00211	P03A
APRD00212	N01A
APRD00213	M03B
APRD01097	J01D
APRD01099	A10B
APRD01094	N01B
APRD00218	N05A
APRD00219	N01A
APRD01096	L01B
APRD01095	N05B
APRD01296	C01C
APRD00417	M03B
APRD00416	N04B
APRD00419	P01B
APRD01294	M05B
APRD00418	A03F
APRD00413	C09C
APRD00412	A07A
APRD00412	J01G
APRD00412	S01A
APRD01290	L01X
APRD00411	N05C
APRD00410	M05B
APRD00230	M01A
APRD00231	M05B
APRD00559	L01X
APRD00557	L01A
APRD00556	G04B
APRD00555	C01C
APRD00553	R03A
APRD00552	A11D
APRD00551	M03B
APRD00550	D06A
APRD00550	J01G
APRD00550	S01A
APRD00756	H02A
APRD00753	M01A
APRD00753	M02A
APRD00753	S01B
APRD00754	G03A
APRD00751	A03A
APRD00969	C01C
APRD00752	N05C
APRD00966	D05B
APRD00964	M05B
APRD00239	L01C
APRD00965	N01A
APRD00962	N03A
APRD00237	N03A
APRD00236	N03A
APRD00235	H03A
APRD00759	A08A
APRD00961	J04A
APRD00234	N01A
APRD00233	A10B
APRD00757	N03A
APRD00232	J01G
APRD00232	S01A
APRD00240	J05A
APRD00241	N03A
APRD00242	C01B
APRD00567	J05A
APRD00566	D10A
APRD00566	G01A
APRD00566	J01F
APRD00569	G03A
APRD00568	A02B
APRD00563	M09A
APRD00563	P01B
APRD00562	J05A
APRD00565	J01A
APRD00564	A07E
APRD00564	D07A
APRD00564	R01A
APRD00564	R03B
APRD00765	R06A
APRD00560	C09A
APRD00766	G03A
APRD00561	M05B
APRD00767	N07B
APRD00767	P03A
APRD00955	N05C
APRD00760	G03C
APRD00761	B02
APRD00957	J04A
APRD00762	G03A
APRD00958	N05C
APRD00763	S01E
APRD00951	L01X
APRD00248	J01C
APRD00952	J01D
APRD00247	N01B
APRD00953	D10A
APRD00953	J01F
APRD00953	S01A
APRD00954	C07A
APRD00249	L01A
APRD00244	A01A
APRD00244	D01A
APRD00244	G01A
APRD00243	J01D
APRD00769	R03D
APRD00246	A11C
APRD00246	D05A
APRD00950	C09C
APRD00245	C07A
APRD00245	S01E
APRD00252	N02B
APRD00253	N06A
APRD00250	J01D
APRD00575	C05B
APRD00574	N05A
APRD00573	L01B
APRD00770	R06A
APRD00579	L01X
APRD00578	C02A
APRD00577	S01E
APRD00773	A10B
APRD00774	G04B
APRD00988	G01A
APRD00771	N07A
APRD00989	V08C
APRD00772	C07A
APRD00571	A04A
APRD00778	D05B
APRD00572	A01A
APRD00572	D06A
APRD00572	J01A
APRD00572	S01A
APRD00572	S02A
APRD00572	S03A
APRD00570	N03A
APRD00257	C07A
APRD00983	N05C
APRD00256	N03A
APRD00980	C05A
APRD00980	D07A
APRD00980	D07X
APRD00980	D10A
APRD00980	S01B
APRD00980	S01C
APRD00255	A08A
APRD00981	G03B
APRD00254	A02B
APRD00986	S01A
APRD00987	J01X
APRD00984	L02B
APRD00259	L01C
APRD00985	V03A
APRD00258	D04A
APRD00258	R06A
APRD00260	L01B
APRD00261	C01B
APRD00263	J05A
APRD00263	S01A
APRD00264	A01A
APRD00264	B01A
APRD00264	N02B
APRD00585	R06A
APRD00587	D04A
APRD00587	R06A
APRD00589	R03A
APRD00589	R03C
APRD00588	G03C
APRD00781	J05A
APRD00780	D10A
APRD00977	C05A
APRD00977	D07A
APRD00782	P02C
APRD00978	C05A
APRD00978	D07A
APRD00783	D07A
APRD00783	S01B
APRD00979	S01J
APRD00785	C01E
APRD00785	G04B
APRD00580	A03A
APRD00787	N04B
APRD00788	D07A
APRD00582	J01G
APRD00582	S01A
APRD00789	J01C
APRD00583	J01D
APRD00266	N05C
APRD00970	M01A
APRD00268	P01A
APRD00972	G04B
APRD00267	A10B
APRD00267	V04C
APRD00974	V03A
APRD00975	C05A
APRD00975	D07A
APRD00976	R01A
APRD00976	R03B
APRD00791	B02A
APRD00088	C08C
APRD00513	A07E
APRD00513	C05A
APRD00513	D07A
APRD00513	D07X
APRD00513	H02A
APRD00513	R01A
APRD00513	R03B
APRD00513	S01B
APRD00513	S01C
APRD00513	S02B
APRD00513	S03B
APRD00086	C02D
APRD00086	D11A
APRD00511	A10B
APRD00790	C03D
APRD00085	C01C
APRD00512	N03A
APRD00084	A11G
APRD00510	C09A
APRD00082	R03D
APRD00081	J05A
APRD00275	A07D
APRD00080	N01B
APRD00080	R02A
APRD00080	S01H
APRD00080	S02D
APRD00479	C01B
APRD00479	C05A
APRD00479	D04A
APRD00479	N01B
APRD00479	R02A
APRD00479	S01H
APRD00479	S02D
APRD00272	D06A
APRD00272	J01A
APRD00477	J01M
APRD00477	S01A
APRD00270	N02C
APRD00476	N02C
APRD00518	A04A
APRD00475	S01E
APRD00515	A02B
APRD00474	C02C
APRD00516	L01B
APRD00921	D07A
APRD00472	C02A
APRD00920	G03C
APRD00920	L02A
APRD00473	C08D
APRD00470	N05A
APRD00278	J04B
APRD00276	D11A
APRD00276	L04A
APRD00277	R03A
APRD00928	A03A
APRD00927	G02A
APRD00798	L01X
APRD00926	G02A
APRD00797	A01A
APRD00797	A07A
APRD00797	G01A
APRD00797	J02A
APRD00925	G04B
APRD00925	M02A
APRD00796	P01B
APRD00795	A01A
APRD00795	R03D
APRD00089	N03A
APRD00922	N02B
APRD00793	L01X
APRD00075	C02A
APRD00522	N01B
APRD00074	N02A
APRD00523	C09A
APRD00077	A02B
APRD00076	J01E
APRD00525	N04B
APRD00071	G04B
APRD00909	C01A
APRD00070	N04A
APRD00073	A02B
APRD00520	C08C
APRD00072	N03A
APRD00521	L01D
APRD00284	L01D
APRD00286	A03A
APRD00285	J01D
APRD00280	N05B
APRD00486	V04C
APRD00526	C09A
APRD00485	N02A
APRD00485	N07B
APRD00485	R05D
APRD00527	M01A
APRD00527	M02A
APRD00527	S01B
APRD00282	N03A
APRD00488	A10B
APRD00528	C01D
APRD00281	J01M
APRD00529	M01A
APRD00481	A04A
APRD00482	N05A
APRD00910	D07A
APRD00910	D07X
APRD00483	J01F
APRD00287	S01F
APRD00288	C01B
APRD00289	D07A
APRD00289	D07X
APRD00289	R01A
APRD00289	R03B
APRD00480	N06B
APRD00916	J01C
APRD00918	P02C
APRD00917	G03C
APRD00912	N02A
APRD00078	L01X
APRD00911	C10A
APRD00079	C03D
APRD00914	C02D
APRD00914	V03A
APRD00913	V08A
APRD00531	G04B
APRD00531	N04B
APRD01607	D01A
APRD00530	N06A
APRD00535	D08A
APRD00536	C04A
APRD00536	C10A
APRD00533	N06A
APRD00534	N06B
APRD00293	C10A
APRD00499	L01B
APRD00539	C05A
APRD00539	D04A
APRD00539	N01B
APRD00539	R02A
APRD00292	L01A
APRD00498	N06A
APRD00497	N05C
APRD00537	R01A
APRD00537	R03B
APRD00290	L01B
APRD00496	N03A
APRD00538	N05A
APRD00297	H03B
APRD01603	L04A
APRD00296	A02B
APRD00295	C03C
APRD00294	C03C
APRD00490	G04C
BIOD00115	H01C
APRD00491	J01E
APRD00298	C08C
APRD00299	D01A
APRD00299	J02A
APRD00943	D01A
APRD00943	G01A
APRD00494	L01X
APRD00495	L01C
APRD00941	G03D
APRD00492	N01B
APRD00940	N01B
APRD00940	R02A
APRD00493	N01A
APRD00947	J01M
APRD00946	S01G
APRD00945	N02C
BIOD00110	H01B
BIOD00111	D06A
APRD00949	B01A
BIOD00112	H01B
APRD00948	J05A
BIOD00113	L02A
APRD00093	A08A
APRD00093	C01C
APRD00540	N05A
APRD00092	C03A
APRD00541	G02C
APRD00095	N05C
APRD00094	J04A
APRD00543	J02A
APRD00097	M03B
APRD00097	N04A
APRD00096	A03A
APRD00545	A01A
APRD00545	B05C
APRD00545	D08A
APRD00545	D09A
APRD00545	R02A
APRD00545	S01A
APRD00545	S02A
APRD00545	S03A
APRD00099	N06A
APRD00546	C10A
APRD00098	C01A
APRD00547	A01A
APRD00547	J01A
APRD00548	N02A
APRD00549	N03A
APRD00091	C07A
APRD00090	V03A
APRD00930	S01E
APRD00932	L01C
APRD00931	J01F
APRD00934	M03A
APRD00933	D06B
APRD00935	R07A
APRD00937	R06A
APRD00939	N01A
APRD00939	N05A
APRD00049	J01C
APRD00047	N03A
APRD00047	N05C
APRD00041	D06B
APRD00041	J05A
APRD00042	L02B
APRD00043	R06A
APRD00043	S01G
APRD00044	C02B
APRD00040	J02A
APRD00039	N06D
APRD00037	A02B
APRD00036	G04C
APRD00034	S01E
APRD00032	N05A
APRD00033	R06A
APRD00030	M01A
APRD00031	C03A
APRD00068	B01A
APRD00067	M01A
APRD00069	J05A
APRD00060	N06A
APRD00061	R06A
APRD00062	C01C
APRD00063	C09A
APRD00064	L01X
APRD00065	D07A
APRD00065	R01A
APRD00065	R03B
APRD00066	N03A
APRD00059	J05A
APRD00058	N01A
APRD00058	N05C
APRD00056	B01A
APRD00056	C05B
APRD00056	S01X
APRD00700	G03A
APRD00700	G03D
APRD00700	L02A
APRD00701	N06A
APRD00705	J05A
APRD00703	J04
APRD00708	L01C
APRD00709	H02A
APRD00706	A02B
APRD00707	C03D
APRD00507	C01B
APRD00506	A11C
APRD00505	N03A
APRD00504	D06B
APRD00504	J05A
APRD00504	S01A
APRD00509	C01B
APRD00508	D01A
APRD00508	D01B
APRD00051	N07A
APRD00054	N03A
APRD00503	H03B
APRD00055	C10A
APRD00502	J01M
APRD00502	S01A
APRD00502	S03A
APRD00052	C09C
APRD00053	J01M
APRD00500	B01A
APRD00718	N05A
APRD00719	R06A
APRD00009	C09A
APRD00714	V04C
APRD00713	R06A
APRD00715	G03C
APRD00005	N07B
APRD00710	D04A
APRD00710	R06A
APRD00006	L01A
APRD00007	L01A
APRD00712	M03A
APRD00008	N02C
APRD00711	C04A
APRD00001	R06A
APRD00002	H03B
APRD00003	J05A
APRD00004	N03A
APRD00997	L01X
APRD00996	J01M
APRD00996	S01A
APRD00728	C03A
APRD00727	C08E
APRD00993	V08C
APRD00726	N01A
APRD00992	V08C
APRD00725	N04A
APRD00991	V08C
APRD00724	N05B
APRD00723	R06A
APRD00722	D08A
APRD00721	C03A
APRD00999	L03A
APRD00990	V08C
APRD00736	C07A
APRD00735	N06A
APRD00738	C05B
APRD00738	D01A
APRD00738	D08A
APRD00738	V03A
APRD00737	A03A
APRD00023	L01A
APRD00025	V03A
APRD00730	M01A
APRD00026	A07A
APRD00026	J01G
APRD00026	S01A
APRD00027	C02K
APRD00028	N02A
APRD00731	N04A
APRD00029	A10B
APRD00734	N05C
APRD00020	C02C
APRD00022	N06A
APRD00021	V03A
APRD00749	J04A
APRD00748	N04A
APRD00747	N06A
APRD00741	N01A
APRD00015	N03A
APRD00740	S01E
APRD00012	S01E
APRD00013	A01A
APRD00013	A07A
APRD00013	B05C
APRD00013	D06A
APRD00013	J01G
APRD00013	R02A
APRD00013	S01A
APRD00013	S02A
APRD00013	S03A
APRD00019	D06A
APRD00019	G01A
APRD00019	J01A
APRD00019	S01A
APRD00744	N01A
APRD00016	L02B
APRD00017	L01X
APRD00742	N05C
APRD00011	M01A
APRD00010	C01C
