# Supplementary material for: A global view of drug-therapy interactions
Source: BMC Pharmacol. 2008 Mar 4;8:5. doi: 10.1186/1471-2210-8-5 (PMC2294115; doi:10.1186/1471-2210-8-5)
Supplement: Additional file 8 — Background data for the construction of the bipartite network at level 4 of the ATC classification (Additional file 7). [file 1471-2210-8-5-S8.xls]

## Sheet: Bipartite network Level 4
Drug	Therapy
APRD01102	M03BA
APRD01101	N04AA
APRD01104	C03AA
APRD01106	C02AB
APRD01105	L01XD
APRD01109	C03BA
APRD01115	A01AB
APRD01115	A07AC
APRD01115	D01AC
APRD01115	G01AF
APRD01115	J02AB
APRD01115	S02AA
APRD01114	J02AX
APRD01113	J01CA
APRD01119	M03AC
APRD01118	A16AX
APRD01117	A10BF
APRD01116	C01CA
APRD01111	V04CD
APRD01127	A04AD
APRD01128	M01AX
APRD01129	H01CA
APRD01120	C09AA
APRD01327	V03AB
APRD01121	D11AX
APRD01322	A12BA
APRD01322	B05XA
APRD01323	D01AE
APRD00905	S01EB
APRD00904	V03AC
APRD00907	N01AB
APRD00906	C02AA
APRD00901	M03CA
APRD00903	G04BD
APRD00902	S01EX
APRD01136	A01AB
APRD01136	A07AA
APRD01136	D01AA
APRD01136	G01AA
APRD01136	S01AA
APRD01137	R01AC
APRD01137	R03BC
APRD01137	S01GX
APRD01135	G02CC
APRD01135	M01AE
APRD01135	M02AA
APRD01133	J01MB
APRD01132	N02AF
APRD01131	D01AE
APRD01334	C01AA
APRD01333	N05CA
APRD01146	A07AA
APRD01146	D01AA
APRD01146	G01AA
APRD01148	J05AH
APRD01149	J01CF
APRD01142	R07AX
APRD01141	A16AX
APRD01143	C02DD
APRD01158	R01AA
APRD01158	R01AB
APRD01158	S01GA
APRD01151	A14AA
APRD01150	P02BA
APRD01154	D01AC
APRD01154	G01AF
APRD01152	N05BA
APRD00341	B01AA
APRD00340	A07EA
APRD00340	H02AB
APRD01165	A11CC
APRD01169	N06BA
APRD00349	R06AX
APRD00346	C10AA
APRD00347	N01AH
APRD00347	N02AB
APRD00344	N03AG
APRD00345	J04BA
APRD00342	D07AA
APRD00342	D07AC
APRD00342	D10AA
APRD00342	H02AB
APRD00343	J01AA
APRD01174	N05CA
APRD01175	C05BA
APRD01171	M01CC
APRD01172	V04CG
APRD01173	N02AD
APRD00339	N05CM
APRD01178	C09AA
APRD00335	C08DA
APRD00337	N03AF
APRD00331	L01AX
APRD00332	N07CA
APRD00333	J05AB
APRD00333	S01AD
APRD01182	D11AX
APRD01187	M01AC
APRD01187	M02AA
APRD01187	S01BC
APRD00328	C10AA
APRD00329	R03DA
APRD00323	R06AD
APRD00320	J01CA
APRD00320	S01AA
APRD00321	N06DA
APRD00326	A11DB
APRD00326	B03BA
APRD00326	B03BB
APRD00327	D01AC
APRD00327	J02AC
APRD00324	R06AX
APRD00325	J01CA
APRD01190	A07AA
APRD01190	J01XB
APRD01190	S01AA
APRD01190	S02AA
APRD01190	S03AA
APRD01193	V03AB
APRD01196	P02BA
APRD01197	D07AC
APRD01198	N03AX
APRD00318	N03AD
APRD00319	A08AA
APRD00310	S01GX
APRD00311	G03CA
APRD00311	L02AA
APRD00312	J05AE
APRD00313	N05CD
APRD00314	A03BB
APRD00314	S01FA
APRD00315	N03AC
APRD00316	N05AL
BIOD00069	V10XX
APRD00108	J01MA
APRD00109	S01BC
APRD00109	M01AB
APRD00106	G03AC
APRD00107	C08EX
APRD00104	C10AA
APRD00105	B01AE
APRD00102	C10AA
APRD00103	J01EA
APRD00100	A04AD
APRD00101	L01CA
APRD00305	D01AC
APRD00304	B01AC
APRD00303	P01CX
APRD00302	N04BC
APRD00301	C07AA
APRD00300	P01BC
APRD00309	N04BA
APRD00308	M03BB
APRD00307	N05BA
APRD00306	R06AX
BIOD00076	B01AE
BIOD00083	L04AA
BIOD00090	V03AF
APRD00697	J05AB
APRD00696	M03
APRD00695	L01XB
APRD00694	J01GB
APRD00699	G04BE
APRD00131	S01EC
APRD00132	C01EB
APRD00136	C01BA
BIOD00037	A16AB
APRD00134	A14AB
APRD00134	S01XA
APRD00133	C09CA
APRD00138	N05AH
APRD00894	J04AB
BIOD00030	B01AD
APRD00895	C03AA
APRD00895	C03AB
BIOD00032	B03XA
APRD00893	S01FA
BIOD00034	G03GA
APRD00693	L01AX
BIOD00033	V04CD
BIOD00033	H01AC
APRD00896	A16AA
APRD00690	N06AA
APRD00690	N06DA
APRD00691	G03CA
BIOD00035	L03AA
APRD00140	D10AD
APRD00140	D10BA
APRD00141	A07EC
APRD00142	N06AA
APRD00143	A11CC
APRD00145	N07XX
APRD00144	L02BG
BIOD00028	B01AD
BIOD00028	B06AA
APRD00147	N06AB
APRD00146	G04BD
BIOD00026	A16AB
APRD00149	J05AG
APRD00148	J05AB
BIOD00021	L03AC
BIOD00024	B01AE
BIOD00022	B06AA
APRD00679	G03CA
APRD00678	C07AA
APRD00677	N02CA
APRD00676	N05CD
APRD00675	N05AH
APRD00674	A01AC
APRD00674	C05AA
APRD00674	D07AB
APRD00674	D07XB
APRD00674	D10AA
APRD00674	H02AB
APRD00674	R01AD
APRD00674	S01BA
APRD00674	S01CB
APRD00674	S02BA
APRD00674	S03BA
APRD00673	N06BC
APRD00672	N06AA
APRD00110	N01BB
APRD00399	A03AA
APRD00397	J01FA
APRD00398	N06AA
APRD00396	G03CA
APRD00118	L01AA
APRD00395	J01DD
APRD00116	N05BA
APRD00393	G04BD
APRD00115	L01AA
APRD00392	L01CA
APRD00114	L01XX
APRD00391	L02BA
APRD00113	A03BA
APRD00878	L01BB
APRD00112	C02AA
APRD00879	C10AB
APRD00876	D07AD
APRD00670	N02AE
APRD00670	N07BC
APRD00877	D07AB
APRD00671	N01AH
APRD00874	M03AC
APRD00875	R06AA
APRD00872	H05BX
APRD00873	J01MB
BIOD00051	L02BX
APRD00871	D01AE
APRD00871	G01AX
APRD00119	S01EC
APRD00688	N05BB
APRD00687	L01XX
APRD00880	G03GB
APRD00689	D04AA
APRD00689	R06AC
APRD00684	B05CA
APRD00684	D06BA
APRD00684	J01EB
APRD00684	S01AB
APRD00683	N06AB
APRD00686	H01CC
APRD00685	N06AX
APRD00120	N02AA
APRD00120	R05DA
APRD00121	C04AD
APRD00127	C03BA
APRD00126	L01DB
APRD00129	C01BC
APRD00128	M03BX
APRD00123	L02BA
APRD00122	C01CA
APRD00125	N06AX
APRD00124	L01DA
APRD00886	J01XB
APRD00680	N05CD
APRD00681	J05AF
APRD00682	N05BA
APRD00881	N05BA
APRD00882	J01CF
BIOD00042	V03AF
APRD00883	C10AC
APRD00884	C10AC
APRD00378	J05AH
APRD00172	C07AB
APRD00377	R03DC
APRD00171	L01XX
APRD00376	N02CC
APRD00170	C04AB
APRD00170	M02AX
APRD00659	G01AG
APRD00176	M03AA
APRD00175	N06AB
APRD00174	C02AC
APRD00174	N02CX
APRD00174	S01EA
APRD00379	N02CC
APRD00173	N05AB
APRD00652	L01XX
APRD00653	A10BG
APRD00650	C05AD
APRD00650	D04AB
APRD00650	J01CE
APRD00650	N01BA
APRD00650	S01HA
APRD00651	C04AX
APRD00656	A10BF
APRD00657	N06BA
APRD00654	L02BA
APRD00655	R05DA
APRD00370	C10AA
APRD00177	A03AB
APRD00178	L04AA
APRD00373	L01XX
APRD00373	M01AH
APRD00374	C08CA
APRD00371	L01DB
APRD00372	C01EB
APRD00372	G02CC
APRD00372	M01AE
APRD00372	M02AA
APRD00387	N02AA
APRD00181	J01FA
APRD00669	J05AD
APRD00386	R06AD
APRD00180	N01BB
APRD00183	M01AH
APRD00182	R03AC
APRD00185	L01DB
APRD00187	N05AX
APRD00186	L01XA
APRD00661	N07BB
APRD00662	L01DB
APRD00663	N04BC
APRD00664	L01AB
APRD00665	A03FA
APRD00666	C03AA
APRD00667	G04CA
APRD00668	S01ED
APRD00660	N01AF
APRD00660	N05CA
APRD00188	P01BB
APRD00189	A03AB
APRD00380	N07AA
APRD00381	A10BB
APRD00382	N07AX
APRD00382	S01EB
APRD00383	N04AA
APRD00384	R06AX
APRD00385	G04CB
APRD00359	L01XA
APRD00153	C01DA
APRD00358	N05AA
APRD00152	A07EC
APRD00151	M01AH
APRD00356	N05CF
APRD00150	L02BB
APRD00638	N05AX
APRD00639	M05BA
APRD00636	G02CB
APRD00636	N02CA
APRD00353	L01BA
APRD00353	L04AX
APRD00637	R03DC
APRD00634	R01BA
APRD00635	C08CA
APRD00632	D11AX
APRD00632	G04CB
APRD00633	N05AB
APRD00630	R06AE
APRD00631	A01AB
APRD00631	D06BX
APRD00631	G01AF
APRD00631	J01XD
APRD00631	P01AB
BIOD00011	L01XX
BIOD00013	B01AD
BIOD00014	L01XC
APRD00351	A04AA
BIOD00019	B01AD
APRD00159	M03BX
APRD00157	D05AD
APRD00157	D05BA
APRD00158	N02A
BIOD00016	Oxyto
APRD00155	C04AD
APRD00156	N04BC
APRD00163	C09XA
APRD00162	D06AX
APRD00162	R01AX
APRD00165	S01ED
APRD00164	C09AA
APRD00365	C01CA
APRD00365	R01AA
APRD00365	R01AB
APRD00365	R01BA
APRD00365	S01FB
APRD00365	S01GA
APRD00364	N06AB
APRD00648	A08AA
APRD00367	C01BD
APRD00649	L01CB
APRD00366	A07DA
APRD00160	N04BA
APRD00644	J01DD
APRD00645	N06AF
APRD00646	J01CE
APRD00646	S01AA
APRD00641	R03AC
APRD00642	N05BA
BIOD00001	R05CB
APRD00360	B01AC
APRD00361	L01DB
APRD00362	D10AD
APRD00362	D10BA
APRD00362	L01XX
APRD00363	A02BC
APRD00166	B01AA
APRD00167	M04AB
BIOD00007	L04AA
APRD00168	G04BD
BIOD00004	L04AA
APRD00169	N02CC
BIOD00005	L04AA
APRD00812	D10AX
APRD00813	R01AC
APRD00813	R06AX
APRD00813	S01GX
APRD00814	J01CA
APRD00815	J01DF
APRD00816	D06AX
APRD00816	R02AB
APRD00817	D04AB
APRD00817	S01HA
APRD00818	V04CK
APRD00810	R06AX
APRD00811	L04AX
APRD00610	N05AC
APRD00613	C01BC
APRD00612	C08CA
APRD00615	C04AB
APRD00615	G04BE
APRD00614	N06BA
APRD00617	C04AE
APRD00616	A04AD
APRD00616	N05CM
APRD00616	S01FA
APRD00619	C10AX
APRD00618	D09AA
APRD00618	R01AX
APRD00618	S01AA
APRD00825	C02CC
APRD00826	S01EE
APRD00829	C02KX
APRD00827	R03AC
APRD00828	L01XX
APRD00821	P03AX
APRD00620	M04AB
APRD00624	N05AB
APRD00623	J05AE
APRD00622	G02CB
APRD00622	N04BC
APRD00621	N07BA
APRD00628	A03AD
APRD00628	G04BE
APRD00627	G03AC
APRD00627	G03DA
APRD00627	L02AB
APRD00626	A11HA
APRD00625	L01XX
APRD00629	R05DB
APRD01318	M03AA
APRD00199	J02AX
APRD01315	C05BB
APRD00190	D06BA
APRD00190	J01EC
APRD00195	C07AA
APRD00195	S01ED
APRD00196	J01DB
APRD00197	A07EA
APRD00197	C05AA
APRD00197	D07AA
APRD00197	D07AC
APRD00197	D07XA
APRD00197	D10AA
APRD00197	H02AB
APRD00197	R01AD
APRD00197	S01BA
APRD00197	S01CB
APRD00197	S02BA
APRD00197	S03BA
APRD00198	N06AX
APRD00191	J01XE
APRD00193	C08CA
APRD00194	C07AA
APRD00807	A03BA
APRD00807	A03BB
APRD00807	N04AC
APRD00807	S01FA
APRD00808	M01CB
APRD00805	P01AX
APRD00806	M03AC
APRD00804	J05AE
APRD01308	N03AF
APRD00802	C01CA
APRD01305	J01FA
APRD01306	J05AE
APRD01301	J02AX
APRD01300	C01EB
APRD00602	N06AA
APRD00601	D04AA
APRD00601	R06AD
APRD00600	J05AB
APRD00600	S01AD
APRD00609	J01CF
APRD00608	C03CA
APRD00607	A03BA
APRD00606	R06AX
APRD00605	J05AE
APRD00604	P01BA
APRD00603	N06AG
APRD00851	J01DD
APRD00850	J01DD
APRD00853	J01DC
APRD00852	J01DC
APRD00855	J01DC
APRD00854	J01DD
APRD00857	J01DD
APRD00856	J01DD
APRD00862	D06AX
APRD00862	D10AF
APRD00862	G01AA
APRD00862	J01BA
APRD00862	S01AA
APRD00862	S02AA
APRD00862	S03AA
APRD00861	V04CC
APRD00865	M03BB
APRD00867	D01AE
APRD00830	C01BD
APRD00833	D01AE
APRD00832	R06AB
APRD00839	A12AA
APRD00835	N02AF
APRD00834	G01AF
APRD00836	G02CB
APRD00836	N04BC
APRD00844	J04AB
APRD00843	G01AA
APRD00840	A12AA
APRD00840	B05XA
APRD00840	G04BA
APRD00847	G02AD
APRD00846	J01CA
APRD00845	N07AB
APRD00845	S01EB
APRD01260	J01XD
APRD01260	P01AB
APRD01262	D01AC
APRD01262	G01AF
APRD01266	C01BB
APRD01267	A10BB
APRD01268	M01AB
APRD01268	M02AA
APRD01269	C09AA
APRD01272	B01AC
APRD01271	S01EE
APRD01270	B02AA
APRD01276	H02CA
APRD01275	S01AD
APRD01243	M01AB
APRD01248	J05AF
APRD01246	D05AX
APRD01247	C09CA
APRD01251	L04AX
APRD01259	M05BA
APRD01257	B01AC
APRD01025	C01BD
APRD01027	B01AC
APRD01028	L01XX
APRD01220	H02AB
APRD01220	S01BA
APRD01221	M03AC
APRD01021	N02AA
APRD01226	V03AE
APRD01020	C03AA
APRD01022	B03BA
APRD01022	V03AB
APRD01231	J01MA
APRD01232	J01XX
APRD01230	C07AA
APRD01236	V09CA
APRD01236	V09IA
APRD01030	D06BB
APRD01234	C03DA
APRD01034	V04CH
APRD01238	A02BX
APRD01031	C03BA
APRD01007	C02CC
APRD01007	S01EX
APRD01008	A07AB
APRD01009	N05BA
APRD01002	A04AA
APRD01003	J01MA
APRD01004	D01AA
APRD01004	D01BA
APRD01005	R05CA
APRD01001	H01CA
APRD01001	V04CM
APRD01206	J04AK
APRD01201	N01AX
APRD01019	A01AC
APRD01019	A07EA
APRD01019	C05AA
APRD01019	D07AA
APRD01019	D07AB
APRD01019	D07AC
APRD01019	D07XA
APRD01019	H02AB
APRD01019	S01BA
APRD01019	S01CB
APRD01019	S02BA
APRD01017	A02BX
APRD01018	A07EA
APRD01018	C05AA
APRD01018	D07AC
APRD01015	V04CG
APRD01219	J05AC
APRD01218	A07AA
APRD01218	D06AX
APRD01012	J01CA
APRD01217	J04AB
APRD01011	D01AE
APRD01216	N01AH
APRD01212	A02BC
APRD01062	C07AG
APRD01063	A06AD
APRD01060	M01AB
APRD01060	S01BC
APRD01061	R06AX
APRD01061	S01GX
APRD01066	L02BG
APRD01067	P02CE
APRD01065	S01EE
APRD00440	J05AF
APRD00444	B01AC
APRD00441	N06AA
APRD00442	A07EA
APRD00442	D07AC
APRD00442	R01AD
APRD00442	R03BA
APRD00445	N04BX
APRD00446	A02BC
APRD01069	R01AC
APRD01069	S01GX
APRD00449	J05AF
APRD01068	N03AX
APRD01072	P03AB
APRD01073	J01XX
APRD01074	H03AA
APRD01076	J01MA
APRD01076	S01AX
APRD01077	J01DC
APRD01078	S01BA
APRD01070	A16AA
APRD00430	L01BA
APRD00431	N05CF
APRD00432	G03XB
APRD00433	G03BA
APRD00433	G03EK
APRD00434	R03DC
APRD00435	M04AA
APRD00436	A10BB
APRD00438	J01EB
APRD00438	D06BA
APRD00439	A10BX
APRD00462	N05AB
APRD00461	J01DC
APRD00460	A10BB
APRD00469	J01MA
APRD00469	S01AX
APRD00468	P01BA
APRD00465	N05AA
APRD00466	L01XA
APRD00463	N02CA
APRD01055	J04AC
APRD00450	A01AD
APRD00450	B02BC
APRD00450	C01CA
APRD00450	R01AA
APRD00450	R03AA
APRD00450	S01EA
APRD00456	A08AA
APRD00457	R01BA
APRD00458	C02BB
APRD00452	S01AB
APRD00453	L01DC
APRD00454	A03FA
APRD00455	C01DA
APRD00455	D03AX
APRD01058	P02CF
APRD01059	M01AE
APRD01059	M02AA
APRD00201	L01BC
APRD00202	L01XX
APRD00200	N07BA
APRD00205	L04AA
APRD00206	N06DA
APRD00203	L01BC
APRD00204	A11HA
APRD00209	L01AD
APRD00207	J04AB
APRD00208	C07AB
APRD00408	L01AA
APRD00406	S01EB
APRD00406	V03AB
APRD00405	C10AB
APRD00409	M01AA
APRD00409	M02AA
APRD00400	G03XC
APRD00404	N01BA
APRD00403	A10BG
APRD00402	N06AX
APRD00401	D01AC
APRD00401	G01AF
APRD00401	J02AB
APRD00590	C08CA
APRD00592	L02BG
APRD00591	R05DA
APRD00594	L01BB
APRD00593	A10BX
APRD00596	N05AC
APRD00597	A01AB
APRD00597	J01AA
APRD00598	N01AB
APRD00599	P01BD
APRD01081	P03AX
APRD00227	N06AA
APRD01080	A06AD
APRD01080	A12CC
APRD01080	B05XA
APRD01080	D11AX
APRD01080	V04CC
APRD00228	B01AA
APRD00225	P02CB
APRD00225	R03DA
APRD00226	J05AF
APRD00223	C09CA
APRD00221	N06DX
APRD00222	N05BE
APRD01086	P02CA
APRD01085	A08AA
APRD01084	L01XX
APRD01083	A06AD
APRD01083	B05BC
APRD01083	B05CX
APRD00229	C07AA
APRD00229	S01ED
APRD01287	A07AA
APRD01287	J01XA
APRD00429	N05AB
APRD00428	A11CC
APRD01281	J01MA
APRD00427	G04BD
APRD00220	N02CC
APRD00426	A11CC
APRD00425	N06AB
APRD00424	J01MA
APRD00424	S01AX
APRD00424	S03AA
APRD00423	J01CE
APRD00422	A01AC
APRD00422	D07AB
APRD00422	D07XB
APRD00422	H02AB
APRD00422	R01AD
APRD00422	R03BA
APRD00422	S01BA
APRD00421	C08CA
APRD00420	C09CA
APRD01090	M01AG
APRD01090	M02AA
APRD00214	D06AX
APRD00214	J01GB
APRD00214	S01AA
APRD00214	S02AA
APRD00214	S03AA
APRD00215	G04BE
APRD00215	N02AA
APRD00215	N04BC
APRD00215	R05DA
APRD00215	S01XA
APRD01092	G03AC
APRD01092	G03DB
APRD01092	L02AB
APRD00216	J05AF
APRD01091	S01BA
APRD00217	C03CA
APRD00210	R03AC
APRD00211	D04A
APRD00211	P03AX
APRD00212	N01AB
APRD00213	M03BX
APRD01097	J01DH
APRD01099	A10BA
APRD01094	N01BB
APRD00218	N05AG
APRD00219	N01AB
APRD01096	L01BB
APRD01095	N05BC
APRD01296	C01CX
APRD00417	M03BA
APRD00416	N04BX
APRD00419	P01BX
APRD01294	M05BA
APRD00418	A03FA
APRD00413	C09CA
APRD00412	A07AA
APRD00412	J01GA
APRD00412	S01AA
APRD01290	L01XD
APRD00411	N05CF
APRD00410	M05BA
APRD00230	M01AE
APRD00231	M05BA
APRD00559	L01X
APRD00557	L01AX
APRD00556	G04BE
APRD00555	C01CA
APRD00553	R03AC
APRD00552	A11DA
APRD00551	M03BX
APRD00550	D06AX
APRD00550	J01GB
APRD00550	S01AA
APRD00756	H02AA
APRD00753	M01AE
APRD00753	M02AA
APRD00753	S01BC
APRD00754	G03AC
APRD00751	A03AB
APRD00969	C01CA
APRD00752	N05CA
APRD00966	D05BB
APRD00964	M05BA
APRD00964	M05BB
APRD00239	L01CB
APRD00965	N01AX
APRD00962	N03AB
APRD00237	N03AX
APRD00236	N03AC
APRD00235	H03AA
APRD00759	A08AA
APRD00961	J04AD
APRD00234	N01AB
APRD00233	A10BB
APRD00757	N03AA
APRD00232	J01GB
APRD00232	S01AA
APRD00240	J05AF
APRD00241	N03AB
APRD00242	C01BB
APRD00567	J05AB
APRD00566	D10AF
APRD00566	G01AA
APRD00566	J01FF
APRD00569	G03AA
APRD00568	A02BA
APRD00563	M09AA
APRD00563	P01BC
APRD00562	J05AF
APRD00565	J01AA
APRD00564	A07EA
APRD00564	D07AC
APRD00564	R01AD
APRD00564	R03BA
APRD00765	R06AA
APRD00560	C09AA
APRD00766	G03AC
APRD00561	M05BA
APRD00767	N07BB
APRD00767	P03AA
APRD00955	N05CD
APRD00760	G03CA
APRD00761	B02
APRD00957	J04AK
APRD00762	G03AC
APRD00958	N05CM
APRD00763	S01EB
APRD00951	L01XX
APRD00248	J01CA
APRD00952	J01DH
APRD00247	N01BB
APRD00953	D10AF
APRD00953	J01FA
APRD00953	S01AA
APRD00954	C07AB
APRD00249	L01A
APRD00244	A01AB
APRD00244	D01AC
APRD00244	G01AF
APRD00243	J01DC
APRD00769	R03DA
APRD00246	A11CC
APRD00246	D05AX
APRD00950	C09CA
APRD00245	C07AB
APRD00245	S01ED
APRD00252	N02BE
APRD00253	N06AA
APRD00250	J01DB
APRD00575	C05BB
APRD00574	N05AH
APRD00573	L01BA
APRD00770	R06AB
APRD00579	L01XX
APRD00578	C02A
APRD00577	S01EC
APRD00773	A10BB
APRD00774	G04BX
APRD00988	G01AX
APRD00771	N07AA
APRD00989	V08CA
APRD00772	C07AB
APRD00571	A04AD
APRD00778	D05BB
APRD00572	A01AB
APRD00572	D06AA
APRD00572	J01AA
APRD00572	S01AA
APRD00572	S02AA
APRD00572	S03AA
APRD00570	N03AX
APRD00257	C07AB
APRD00983	N05CD
APRD00256	N03AG
APRD00980	C05AA
APRD00980	D07AB
APRD00980	D07XB
APRD00980	D10AA
APRD00980	S01BA
APRD00980	S01CB
APRD00255	A08AB
APRD00981	G03BA
APRD00254	A02BA
APRD00986	S01AD
APRD00987	J01XX
APRD00984	L02BB
APRD00259	L01CD
APRD00985	V03AB
APRD00258	D04AA
APRD00258	R06AD
APRD00260	L01BB
APRD00261	C01BC
APRD00263	J05AB
APRD00263	S01AD
APRD00264	A01AD
APRD00264	B01AC
APRD00264	N02BA
APRD00585	R06AX
APRD00587	D04AA
APRD00587	R06AA
APRD00589	R03AC
APRD00589	R03CC
APRD00588	G03CA
APRD00588	G03CC
APRD00781	J05AF
APRD00780	D10AD
APRD00977	C05AA
APRD00977	D07AC
APRD00782	P02CA
APRD00978	C05AA
APRD00978	D07AC
APRD00783	D07AB
APRD00783	S01BA
APRD00979	S01JA
APRD00785	C01EA
APRD00785	G04BE
APRD00580	A03AE
APRD00787	N04BB
APRD00788	D07AC
APRD00582	J01GB
APRD00582	S01AA
APRD00789	J01CA
APRD00583	J01DD
APRD00266	N05CA
APRD00970	M01AE
APRD00268	P01AX
APRD00972	G04BD
APRD00267	A10BB
APRD00267	V04CA
APRD00974	V03AB
APRD00975	C05AA
APRD00975	D07AC
APRD00976	R01AD
APRD00976	R03BA
APRD00791	B02AA
APRD00088	C08CA
APRD00513	A07EA
APRD00513	C05AA
APRD00513	D07AC
APRD00513	D07XC
APRD00513	H02AB
APRD00513	R01AD
APRD00513	R03BA
APRD00513	S01BA
APRD00513	S01CB
APRD00513	S02BA
APRD00513	S03BA
APRD00086	C02DC
APRD00086	D11AX
APRD00511	A10BA
APRD00790	C03DB
APRD00085	C01CA
APRD00512	N03AB
APRD00084	A11GA
APRD00510	C09AA
APRD00082	R03DA
APRD00081	J05AB
APRD00275	A07DA
APRD00080	N01BC
APRD00080	R02AD
APRD00080	S01HA
APRD00080	S02DA
APRD00479	C01BB
APRD00479	C05AD
APRD00479	D04AB
APRD00479	N01BB
APRD00479	R02AD
APRD00479	S01HA
APRD00479	S02DA
APRD00272	D06AA
APRD00272	J01AA
APRD00477	J01MA
APRD00477	S01AX
APRD00270	N02CC
APRD00476	N02CA
APRD00518	A04AA
APRD00475	S01EC
APRD00515	A02BX
APRD00474	C02CA
APRD00516	L01BC
APRD00921	D07AC
APRD00472	C02AA
APRD00920	G03CB
APRD00920	G03CC
APRD00920	L02AA
APRD00473	C08DB
APRD00470	N05AH
APRD00278	J04BA
APRD00276	D11AX
APRD00276	L04AA
APRD00277	R03AC
APRD00928	A03AB
APRD00927	G02AD
APRD00798	L01XX
APRD00926	G02AD
APRD00797	A01AB
APRD00797	A07AA
APRD00797	G01AA
APRD00797	J02AA
APRD00925	G04BX
APRD00925	M02AX
APRD00796	P01BA
APRD00795	A01AD
APRD00795	R03DX
APRD00089	N03AX
APRD00922	N02BA
APRD00793	L01XD
APRD00075	C02AC
APRD00522	N01BA
APRD00074	N02AB
APRD00523	C09AA
APRD00077	A02BC
APRD00076	J01EC
APRD00525	N04BD
APRD00071	G04BE
APRD00909	C01AA
APRD00070	N04AA
APRD00073	A02BC
APRD00520	C08CA
APRD00072	N03AG
APRD00521	L01DB
APRD00284	L01DC
APRD00286	A03AB
APRD00285	J01DC
APRD00280	N05BA
APRD00486	V04CB
APRD00526	C09AA
APRD00485	N02AC
APRD00485	N07BC
APRD00485	R05DA
APRD00527	M01AB
APRD00527	M02AA
APRD00527	S01BC
APRD00282	N03AG
APRD00488	A10BG
APRD00528	C01DA
APRD00281	J01MA
APRD00529	M01AC
APRD00481	A04AA
APRD00482	N05AA
APRD00910	D07AC
APRD00910	D07XC
APRD00483	J01FA
APRD00287	S01FA
APRD00288	C01BD
APRD00289	D07AC
APRD00289	D07XC
APRD00289	R01AD
APRD00289	R03BA
APRD00480	N06BA
APRD00916	J01CF
APRD00918	P02CB
APRD00917	G03CB
APRD00917	G03CC
APRD00912	N02AX
APRD00078	L01XD
APRD00911	C10AX
APRD00079	C03DB
APRD00914	C02DA
APRD00914	V03AH
APRD00913	V08AA
APRD00531	G04BE
APRD00531	N04BC
APRD01607	D01AE
APRD00530	N06AB
APRD00535	D08AA
APRD00536	C04AC
APRD00536	C10AD
APRD00533	N06AX
APRD00534	N06BA
APRD00293	C10AB
APRD00499	L01BC
APRD00539	C05AD
APRD00539	D04AB
APRD00539	N01BA
APRD00539	R02AD
APRD00292	L01AD
APRD00498	N06AA
APRD00497	N05CA
APRD00537	R01AX
APRD00537	R03BB
APRD00290	L01BB
APRD00496	N03AD
APRD00538	N05AD
APRD00297	H03BA
APRD01603	L04AA
APRD00296	A02BA
APRD00295	C03CA
APRD00294	C03CA
APRD00490	G04CA
BIOD00115	H01CC
APRD00491	J01EB
APRD00298	C08CA
APRD00299	D01AE
APRD00299	J02AX
APRD00943	D01AC
APRD00943	G01AF
APRD00494	L01XX
APRD00495	L01CA
APRD00941	G03DB
APRD00492	N01BB
APRD00940	N01BX
APRD00940	R02AD
APRD00493	N01AX
APRD00947	J01MA
APRD00946	S01GX
APRD00945	N02CC
BIOD00110	H01BA
BIOD00111	D06AX
APRD00949	B01AC
BIOD00112	H01BA
APRD00948	J05AF
BIOD00113	L02AE
APRD00093	A08AA
APRD00093	C01CA
APRD00540	N05AE
APRD00092	C03AA
APRD00541	G02CA
APRD00095	N05CF
APRD00094	J04AB
APRD00543	J02AC
APRD00097	M03BC
APRD00097	N04AB
APRD00096	A03AE
APRD00545	A01AB
APRD00545	B05CA
APRD00545	D08AC
APRD00545	D09AA
APRD00545	R02AA
APRD00545	S01AX
APRD00545	S02AA
APRD00545	S03AA
APRD00099	N06AF
APRD00546	C10AA
APRD00098	C01AA
APRD00547	A01AB
APRD00547	J01AA
APRD00548	N02AC
APRD00549	N03AA
APRD00091	C07AG
APRD00090	V03AF
APRD00930	S01EA
APRD00932	L01CD
APRD00931	J01FA
APRD00934	M03AC
APRD00933	D06BB
APRD00935	R07AB
APRD00937	R06AA
APRD00939	N01AX
APRD00939	N05AD
APRD00049	J01C
APRD00047	N03AA
APRD00047	N05CA
APRD00041	D06BB
APRD00041	J05AB
APRD00042	L02BB
APRD00043	R06AX
APRD00043	S01GX
APRD00044	C02BA
APRD00040	J02AC
APRD00039	N06DA
APRD00037	A02BB
APRD00036	G04CA
APRD00034	S01EA
APRD00032	N05AL
APRD00033	R06AX
APRD00030	M01AE
APRD00031	C03AA
APRD00068	B01AB
APRD00067	M01AB
APRD00069	J05AE
APRD00060	N06AB
APRD00061	R06AE
APRD00062	C01CA
APRD00063	C09AA
APRD00064	L01XX
APRD00065	D07AC
APRD00065	R01AD
APRD00065	R03BA
APRD00066	N03AG
APRD00059	J05AG
APRD00058	N01AF
APRD00058	N05CA
APRD00056	B01AB
APRD00056	C05BA
APRD00056	S01XA
APRD00700	G03AC
APRD00700	G03DA
APRD00700	L02AB
APRD00701	N06AF
APRD00705	J05AG
APRD00703	J04
APRD00708	L01CA
APRD00709	H02A
APRD00706	A02BA
APRD00707	C03DA
APRD00507	C01BA
APRD00506	A11CC
APRD00505	N03AX
APRD00504	D06BB
APRD00504	J05AB
APRD00504	S01AD
APRD00509	C01BA
APRD00508	D01AE
APRD00508	D01BA
APRD00051	N07AB
APRD00054	N03AE
APRD00503	H03BB
APRD00055	C10AA
APRD00502	J01MA
APRD00502	S01AX
APRD00502	S03AA
APRD00052	C09CA
APRD00053	J01MA
APRD00500	B01AX
APRD00718	N05AF
APRD00719	R06AA
APRD00009	C09AA
APRD00714	V04CG
APRD00713	R06AD
APRD00715	G03CA
APRD00005	N07BB
APRD00710	D04AA
APRD00710	R06AA
APRD00006	L01AD
APRD00007	L01AA
APRD00712	M03AC
APRD00008	N02CC
APRD00711	C04AE
APRD00001	R06AB
APRD00002	H03B
APRD00003	J05AE
APRD00004	N03AX
APRD00997	L01XX
APRD00996	J01MA
APRD00996	S01AX
APRD00728	C03AA
APRD00727	C08EA
APRD00993	V08CA
APRD00726	N01AH
APRD00992	V08CA
APRD00725	N04AA
APRD00991	V08CA
APRD00724	N05BA
APRD00723	R06AE
APRD00722	D08AE
APRD00721	C03AA
APRD00999	L03AX
APRD00990	V08CA
APRD00736	C07AA
APRD00735	N06AX
APRD00738	C05BB
APRD00738	D01AE
APRD00738	D08AX
APRD00738	V03AB
APRD00738	V03AZ
APRD00737	A03AB
APRD00023	L01A
APRD00025	V03AB
APRD00730	M01AG
APRD00026	A07AA
APRD00026	J01GB
APRD00026	S01AA
APRD00027	C02K
APRD00028	N02AX
APRD00731	N04AA
APRD00029	A10BB
APRD00734	N05CE
APRD00020	C02CA
APRD00022	N06AA
APRD00021	V03AF
APRD00749	J04AA
APRD00748	N04AC
APRD00747	N06AA
APRD00741	N01AH
APRD00015	N03AX
APRD00740	S01EC
APRD00012	S01EA
APRD00013	A01AB
APRD00013	A07AA
APRD00013	B05CA
APRD00013	D06AX
APRD00013	J01GB
APRD00013	R02AB
APRD00013	S01AA
APRD00013	S02AA
APRD00013	S03AA
APRD00019	D06AA
APRD00019	G01AA
APRD00019	J01AA
APRD00019	S01AA
APRD00744	N01AB
APRD00016	L02BG
APRD00017	L01XX
APRD00742	N05CM
APRD00011	M01AC
APRD00010	C01CE
